# Supplementary material for: Genome-Wide Landscape of mRNAs, lncRNAs, and circRNAs during Testicular Development of Yak
Source: Int J Mol Sci. 2023 Feb 23;24(5):4420. doi: 10.3390/ijms24054420 (PMC10002557; doi:10.3390/ijms24054420)
Supplement: Supplementary file 1 [file ijms-24-04420-s001.zip]

Archive with 1 entries (1 files):
- ijms-2184792-supplementary.xlsx
