# Supplementary material for: Genome-Wide Landscape of mRNAs, lncRNAs, and circRNAs during Testicular Development of Yak
Source: Int J Mol Sci. 2023 Feb 23;24(5):4420. doi: 10.3390/ijms24054420 (PMC10002557; doi:10.3390/ijms24054420)
Supplement: Supplementary file 1 [file ijms-24-04420-s001.zip › ijms-2184792-supplementary.xlsx]

## Sheet: Table S1
Table S1 Differentially expressed mRNAs between M6 and M18
gene_id	BaseMean	lfcSE	stat	FoldChange	log2FoldChange	pValue	qValue	Regulation	Expression_M6_2	Expression_M6_3	Expression_M6_4	Expression_M18_1	Expression_M18_2	Expression_M18_4	gene_symbol
ENSBGRG00000000013	61.8979	0.434709	6.39696	6.87241	2.78082	1.58501e-10	9.93681e-10	Up	0.553236	0.262446	0.504219	2.78488	2.26275	3.23132	GBE1
ENSBGRG00000000021	242.764	0.885171	4.14871	12.7491	3.67232	3.34352e-05	0.000102564	Up	0.0379672	0.00653147	0.00349361	0.213577	0.158183	0.175689	LIPI
ENSBGRG00000000042	2953.44	0.205686	5.6859	2.24935	1.16951	1.30128e-08	6.44065e-08	Up	2.35833	2.37928	1.7268	4.16554	4.25953	4.67997	C21orf91
ENSBGRG00000000058	1957.22	0.173046	7.62272	2.49507	1.31908	2.48378e-14	2.25552e-13	Up	1.63026	1.3672	1.69338	3.49259	3.80776	3.30561	MRPL39
ENSBGRG00000000074	205.538	0.41751	6.77446	7.1029	2.82841	1.24868e-11	8.77877e-11	Up	0.102568	0.0878482	0.114116	0.488888	0.529051	0.930886	N6AMT1
ENSBGRG00000000075	8219.49	0.146698	8.51421	2.37679	1.24901	1.67732e-17	1.95993e-16	Up	3.00447	2.47555	2.52751	5.7439	6.14652	5.32213	LTN1
ENSBGRG00000000076	1314.78	0.146138	9.98055	2.7483	1.45854	1.85435e-23	3.17185e-22	Up	2.35564	2.55619	2.0856	5.60127	5.89472	5.86699	RWDD2B
ENSBGRG00000000077	4794.15	0.21745	7.08868	2.91083	1.54143	1.35396e-12	1.04524e-11	Up	3.60986	2.48442	2.99463	7.4628	8.07432	8.35127	USP16
ENSBGRG00000000082	111.907	1.2132	7.46416	532.089	9.05552	8.38358e-14	7.28894e-13	Up	8.1903e-05	0	0	0.0164199	0.0138258	0.0154116	GRIK1
ENSBGRG00000000128	78.8159	0.835334	6.53555	43.998	5.45937	6.33749e-11	4.11544e-10	Up	0.254691	0.233012	0.13057	2.90736	11.0325	10.361	C21orf62
ENSBGRG00000000129	23.3627	1.09776	4.18138	24.0868	4.59017	2.89739e-05	8.97345e-05	Up	0.261058	0	0	1.93703	2.1743	1.74815	OLIG1
ENSBGRG00000000137	2009.78	0.287221	13.6302	15.0832	3.91487	2.65e-42	1.07988e-40	Up	10.3143	6.91555	7.9879	92.1151	136.295	115.017	DNAJC28
ENSBGRG00000000141	2298.47	0.201599	9.94683	4.01463	2.00527	2.60342e-23	4.42194e-22	Up	2.53201	3.34133	3.14173	11.1089	10.2246	11.4264	DONSON
ENSBGRG00000000142	2270.04	0.226136	5.56698	2.39312	1.25889	2.59186e-08	1.23403e-07	Up	1.18748	1.74921	1.31203	3.11357	3.02178	3.06198	CRYZL1
ENSBGRG00000000147	7.9873	1.43609	4.32436	74.0378	6.21019	1.52973e-05	4.93585e-05	Up	0	0	0	1.44584	1.84192	1.20627	MRPS6
ENSBGRG00000000168	6164.88	0.861976	4.04486	11.2089	3.48657	5.23555e-05	0.000155997	Up	0.441385	0.0838143	0.0428463	1.8066	1.83778	2.02109	NECTIN3
ENSBGRG00000000173	12199.4	0.221812	7.63468	3.23431	1.69346	2.26391e-14	2.06455e-13	Up	29.6155	19.7584	23.2339	70.1117	76.0652	66.0875	PSMD2
ENSBGRG00000000177	12419.6	0.0974063	22.6976	4.62961	2.21089	4.73057e-114	1.32984e-111	Up	39.981	39.6201	38.0201	162.416	161.482	168.347	RETREG2
ENSBGRG00000000178	3810.72	0.284527	9.00758	5.90895	2.5629	2.10662e-19	2.81419e-18	Up	2.52431	3.37805	2.85711	14.5044	12.806	19.3815	C3orf38
ENSBGRG00000000183	119.94	0.782959	8.82513	120.235	6.90971	1.09334e-18	1.39799e-17	Up	0.00032013	0.00156203	0	0.0582414	0.0542783	0.0767453	ATP13A4
ENSBGRG00000000185	4659.16	0.18108	8.80093	3.01816	1.59367	1.35689e-18	1.71973e-17	Up	0.75966	0.621401	0.808072	1.97398	2.01774	1.99187	PINK1
ENSBGRG00000000209	850.082	0.376949	5.04459	3.73615	1.90155	4.54502e-07	1.81511e-06	Up	1.791	0.845417	0.987369	3.73969	4.72798	3.73965	VANGL2
ENSBGRG00000000228	23033.5	0.817168	10.1481	313.58	8.29269	3.37935e-24	6.05816e-23	Up	0.182585	0.05436	0.0164998	23.6841	22.8181	24.3526	KIF17
ENSBGRG00000000230	1398.73	0.519579	13.1357	113.382	6.82505	2.05495e-39	7.34066e-38	Up	0.403568	0.184609	0.534477	37.5504	26.3597	51.9097	TMCO2
ENSBGRG00000000242	598.251	0.374859	11.2022	18.3695	4.19924	3.97803e-29	9.02477e-28	Up	0.0720877	0.0518595	0.0341139	0.956751	0.676967	0.979692	GPC1
ENSBGRG00000000243	104.575	0.485296	10.0389	29.2802	4.87186	1.02776e-23	1.79276e-22	Up	0.0312364	0.0076207	0.0192165	0.599485	0.464574	0.514562	SH2D5
ENSBGRG00000000244	766.532	0.275557	7.14501	3.91458	1.96886	8.99896e-13	7.10431e-12	Up	0.00804772	0.00672351	0.0074821	0.0277114	0.019782	0.0311735	BEND5
ENSBGRG00000000248	217.232	0.419493	6.49196	6.60396	2.72333	8.47281e-11	5.44737e-10	Up	0.538513	0.320029	0.233602	2.31507	1.67372	2.50116	EEF1AKMT4
ENSBGRG00000000256	477.419	0.696607	5.50856	14.2936	3.8373	3.61781e-08	1.68649e-07	Up	1.54262	0.24125	0.50019	9.82059	8.81447	10.6831	AGPS
ENSBGRG00000000262	2464.3	0.795131	6.38643	33.7789	5.07805	1.69801e-10	1.05973e-09	Up	0.119987	0.014035	0.0282284	1.63734	1.56086	1.70492	BOLL
ENSBGRG00000000281	5.96012	1.50279	3.85191	55.2769	5.7886	0.000117201	0.000328551	Up	0	0	0	0.626214	0.499133	0.414889	OR10AD1
ENSBGRG00000000285	309.615	0.415108	8.07563	10.2125	3.35226	6.71285e-16	7.01558e-15	Up	0.293015	0.138505	0.127685	1.76127	1.50622	1.88121	CIART
ENSBGRG00000000289	3436.88	1.35357	4.14568	48.8907	5.61149	3.38808e-05	0.000103772	Up	1.18856	0.0195398	0.0328479	17.5744	15.5212	20.6228	GTSF1
ENSBGRG00000000293	333.785	0.604893	10.9078	96.8767	6.59808	1.05735e-27	2.26372e-26	Up	0.0017094	0.00573431	0.000876348	0.236903	0.268538	0.199748	SLC25A24
ENSBGRG00000000294	169.55	0.540955	6.02614	9.57898	3.25987	1.67923e-09	9.34366e-09	Up	0.00435835	0.00147681	0.00132407	0.021536	0.0210669	0.0192947	DAB1
ENSBGRG00000000297	1034.14	0.203657	8.42641	3.28546	1.71609	3.5642e-17	4.07875e-16	Up	0.427447	0.352479	0.358507	1.24425	0.952969	1.18387	DCP1B
ENSBGRG00000000301	7683.37	0.126435	17.841	4.77571	2.25571	3.39802e-71	3.78801e-69	Up	0.603444	0.550352	0.510223	2.40372	2.29901	2.47508	BRAF
ENSBGRG00000000310	1848.21	0.235125	25.7679	66.6577	6.0587	2.02927e-146	1.19278e-143	Up	0.187022	0.195546	0.123273	10.1956	9.87449	10.256	VWA5B2
ENSBGRG00000000321	4610.39	0.239953	9.06009	4.5127	2.17399	1.30344e-19	1.76927e-18	Up	0.672155	0.875511	0.557883	3.00117	2.65341	2.92338	ARHGAP29
ENSBGRG00000000322	684.013	0.24889	4.77485	2.27901	1.18841	1.79842e-06	6.61682e-06	Up	1.47397	0.967329	0.958162	2.32825	2.35663	2.30767	MRPS21
ENSBGRG00000000331	549.011	1.49348	4.90417	160.261	7.32428	9.38247e-07	3.59596e-06	Up	0.0100781	0	0	0.48515	0.454007	0.503664	PLAAT1
ENSBGRG00000000335	1562.28	0.754288	3.96105	7.93247	2.98777	7.46213e-05	0.000216222	Up	0.0939721	0.743511	0.416187	3.65486	2.11683	3.26262	BCL2L14
ENSBGRG00000000346	6.82753	1.57027	3.81103	63.3093	5.98435	0.000138387	0.000382651	Up	0	0	0	0.138107	0.287902	0.302461	IGF1
ENSBGRG00000000347	470.347	0.538473	7.04565	13.87	3.79389	1.84601e-12	1.40862e-11	Up	0.0165739	0.0208121	0.00549793	0.149895	0.218951	0.164356	DDAH1
ENSBGRG00000000348	1348.83	0.772745	13.9262	1735.83	10.7614	4.39018e-44	1.92661e-42	Up	0.00541848	0.00220323	0	3.77176	3.84004	4.51136	C12orf54
ENSBGRG00000000356	3898.85	0.689832	13.1425	536.02	9.06614	1.87806e-39	6.77113e-38	Up	0.0304494	0.00512325	0.00645943	6.48356	6.51665	7.35524	SPATA18
ENSBGRG00000000361	9881.37	0.185269	26.2051	28.9401	4.855	2.32427e-151	1.61014e-148	Up	0.169627	0.134483	0.127107	3.64262	3.64194	3.97627	SPATA6
ENSBGRG00000000366	1716.09	0.338065	4.93221	3.17643	1.66741	8.13058e-07	3.14663e-06	Up	1.54771	2.67907	2.84293	6.14471	7.09903	7.12688	FAM118A
ENSBGRG00000000398	1081.85	0.455576	5.98038	6.6094	2.72452	2.22621e-09	1.21879e-08	Up	0.573826	0.391351	1.06439	4.35264	3.94911	3.9334	ASF1B
ENSBGRG00000000402	1673.69	1.06749	5.46945	57.2249	5.83857	4.51424e-08	2.072e-07	Up	0.059565	0.0128552	0.00140939	1.27164	1.2682	1.22085	KIAA0895
ENSBGRG00000000405	255.381	0.446926	7.66093	10.7322	3.42387	1.84585e-14	1.69767e-13	Up	0.16946	0.0613685	0.0868759	0.936989	1.18929	0.961013	MFSD2A
ENSBGRG00000000415	458.633	0.176888	6.48629	2.21506	1.14735	8.7974e-11	5.6467e-10	Up	0.221743	0.193348	0.214226	0.423778	0.385753	0.451361	NUP37
ENSBGRG00000000416	76.9571	0.594369	4.42686	6.19536	2.63119	9.56145e-06	3.18337e-05	Up	0.0613352	0.0136035	0.0343029	0.216147	0.158949	0.238968	LRRC66
ENSBGRG00000000420	16122.1	0.11653	12.8694	2.82777	1.49966	6.6933e-38	2.25399e-36	Up	0.868755	0.796474	0.871709	2.19508	2.09871	2.1972	EIF4G3
ENSBGRG00000000431	231.116	0.425079	13.6654	56.0585	5.80886	1.63469e-42	6.68948e-41	Up	0.138156	0.0561764	0.059023	4.71484	3.95545	4.37905	GDF9
ENSBGRG00000000440	588.756	0.138292	8.02071	2.15726	1.1092	1.05135e-15	1.07957e-14	Up	0.605677	0.688663	0.628683	1.26169	1.27755	1.21175	PYM1
ENSBGRG00000000446	310.043	0.535039	4.86522	6.07582	2.60308	1.14331e-06	4.32549e-06	Up	0.164246	0.0585105	0.128167	0.464578	0.541524	0.912005	PDE1B
ENSBGRG00000000470	3084.3	1.24018	4.21442	37.4434	5.22664	2.50419e-05	7.82943e-05	Up	0.18626	0.00919652	0.00454708	2.55366	2.05425	2.0488	SMC1B
ENSBGRG00000000474	772.973	0.51145	8.45624	20.0418	4.32494	2.7614e-17	3.1788e-16	Up	5.09382	15.6229	8.80418	169.873	137.991	224.738	C2orf88
ENSBGRG00000000480	224.081	0.344456	5.14599	3.41662	1.77257	2.66109e-07	1.10435e-06	Up	0.307592	0.519131	0.354264	1.31371	0.946288	1.37694	SLC25A41
ENSBGRG00000000492	1445.81	0.720071	5.89627	18.9711	4.24573	3.71812e-09	1.9732e-08	Up	0.230107	0.362564	1.29273	11.6048	9.09776	12.1089	SLU7
ENSBGRG00000000494	3245.08	0.733288	12.0138	448.695	8.80959	3.00636e-33	8.33062e-32	Up	0.0161472	0.00140693	0.00532161	3.39312	3.22794	2.71093	WDR63
ENSBGRG00000000512	1373	0.18236	8.54383	2.94456	1.55805	1.29849e-17	1.53391e-16	Up	0.324743	0.278409	0.233122	0.745312	0.782994	0.69576	IFT74
ENSBGRG00000000516	1746.4	0.305174	7.44445	4.82943	2.27185	9.73485e-14	8.40351e-13	Up	0.320137	0.283647	0.479534	1.73276	1.44506	1.57871	ANLN
ENSBGRG00000000530	2122.4	0.48744	8.11806	15.5308	3.95706	4.73704e-16	5.00459e-15	Up	0.0284918	0.010962	0.010214	0.232599	0.215141	0.244672	SOX5
ENSBGRG00000000547	61.2888	0.68474	5.77538	15.5047	3.95463	7.67801e-09	3.92853e-08	Up	0.0117976	0.0115129	0.00120963	0.143931	0.0929957	0.102702	FNDC7
ENSBGRG00000000555	2190.33	0.494728	15.3291	191.841	7.58377	4.88347e-53	2.98816e-51	Up	0.00296113	0.0103848	0.00986739	1.43394	1.45691	1.14016	SLC9C1
ENSBGRG00000000561	388.809	0.615671	4.20337	6.01218	2.58789	2.62974e-05	8.20082e-05	Up	0.0438059	0.0122063	0.0125398	0.0972506	0.130304	0.141162	MAMDC2
ENSBGRG00000000563	887.68	0.264571	7.11251	3.68525	1.88176	1.13954e-12	8.86985e-12	Up	1.07891	1.70698	1.44726	4.39858	4.73553	4.97318	PMEL
ENSBGRG00000000572	21.137	0.933671	5.04276	26.1417	4.70828	4.58855e-07	1.83061e-06	Up	0.0389276	0.0474855	0.0798269	0.888735	1.18688	1.85079	DNTTIP2
ENSBGRG00000000596	3576.53	0.332728	17.4573	56.0455	5.80853	3.0305e-68	3.07762e-66	Up	0.402019	0.62076	0.730482	30.1417	25.5856	33.341	ACRBP
ENSBGRG00000000632	428.659	0.359712	5.7389	4.18247	2.06435	9.52919e-09	4.79849e-08	Up	0.326982	0.218733	0.145229	0.818113	0.88747	0.892995	MANSC1
ENSBGRG00000000638	696.35	0.927647	4.92431	23.7199	4.56802	8.46577e-07	3.26787e-06	Up	0.365021	0.0278293	0.0555551	2.90334	3.50335	3.09552	USP44
ENSBGRG00000000639	660.449	1.3365	4.13858	46.244	5.53119	3.49469e-05	0.000106784	Up	0.1107	0.00360097	0.00151338	1.39635	1.73533	1.62294	FAM221A
ENSBGRG00000000640	163.268	0.718656	7.2325	36.6993	5.19768	4.74178e-13	3.8382e-12	Up	0.00206121	0.00754304	0.0147938	0.252203	0.183936	0.376813	TEX49
ENSBGRG00000000642	8372.45	0.270586	13.7118	13.0884	3.71022	8.63015e-43	3.60774e-41	Up	1.37416	0.852469	0.865048	12.574	11.3589	12.5508	DENND2A
ENSBGRG00000000645	109.936	1.12109	7.26419	282.834	8.14381	3.75288e-13	3.06504e-12	Up	0.000335146	0	0.000343634	0.068864	0.0406244	0.0733879	GMNC
ENSBGRG00000000650	201.85	0.875776	7.863	118.294	6.88623	3.75032e-15	3.68515e-14	Up	0.0903364	0.0137745	0	3.40783	3.15737	4.67308	FEV
ENSBGRG00000000653	82.0503	1.22819	7.0076	389.814	8.60664	2.42437e-12	1.82979e-11	Up	0.000657857	0	0	0.101379	0.0949068	0.0731276	ACMSD
ENSBGRG00000000656	1012.03	0.559516	15.4469	399.701	8.64278	7.91645e-54	5.01815e-52	Up	0.00224522	0.00182588	0.00115104	0.604434	0.453864	0.818901	C9orf135
ENSBGRG00000000661	3083.32	0.293516	7.53731	4.6342	2.21232	4.79765e-14	4.26099e-13	Up	10.0264	5.77852	6.19053	30.9615	28.8949	32.0086	GTF2F1
ENSBGRG00000000668	108.71	1.24789	7.99578	1008.39	9.97784	1.28759e-15	1.31449e-14	Up	0	0	0	2.46937	1.98703	3.0316	NAB1
ENSBGRG00000000669	268.035	0.54161	4.11365	4.68482	2.22799	3.89449e-05	0.000118107	Up	0.100752	0.0388529	0.0306579	0.278716	0.196252	0.242014	PCBP3
ENSBGRG00000000671	1576.67	1.01601	8.60942	429.711	8.74722	7.3434e-18	8.84171e-17	Up	0.163908	0.0111079	0.00933663	23.6935	16.0555	31.434	INVS
ENSBGRG00000000674	2578.64	0.221572	4.7619	2.07787	1.05511	1.91779e-06	7.01081e-06	Up	1.23558	1.69622	1.64775	2.92307	2.70478	2.99232	ATG3
ENSBGRG00000000679	2066.31	0.312905	3.82475	2.29228	1.19678	0.000130907	0.000364148	Up	3.74529	2.17103	2.05529	5.73362	5.68971	5.0544	CLCC1
ENSBGRG00000000689	2326.03	0.23044	11.2	5.98328	2.58094	4.07605e-29	9.23635e-28	Up	1.46428	1.87093	1.57259	9.31072	7.37391	9.84834	NUP42
ENSBGRG00000000690	57.0146	0.373167	4.17224	2.94229	1.55694	3.01626e-05	9.32224e-05	Up	5.65907	7.23189	8.56542	19.2261	15.6309	22.1959	KIF1A
ENSBGRG00000000695	3957.36	0.318889	28.5606	551.671	9.10766	2.07597e-179	2.11935e-176	Up	0.430889	0.229957	0.386576	176.324	167.303	186.632	OXCT2
ENSBGRG00000000696	935.833	0.296992	6.52913	3.83466	1.9391	6.61524e-11	4.29007e-10	Up	2.45993	4.01711	4.07829	12.1084	11.9864	12.607	CDK2
ENSBGRG00000000719	580.276	0.338768	6.54932	4.65474	2.2187	5.78008e-11	3.78515e-10	Up	4.21216	2.22343	2.2615	11.824	12.4838	12.1851	ALKBH7
ENSBGRG00000000732	116.448	1.38463	7.27773	1080.12	10.077	3.39479e-13	2.78902e-12	Up	0	0	0	1.84579	0.943085	3.06404	KRT7
ENSBGRG00000000741	794.921	0.251467	4.37091	2.14227	1.09914	1.23731e-05	4.05066e-05	Up	0.543338	0.819446	0.606297	1.17804	1.28561	1.34574	CREBL2
ENSBGRG00000000753	731.739	0.226533	5.75335	2.46797	1.30333	8.7491e-09	4.43677e-08	Up	4.00779	2.81542	2.88761	7.87068	6.55556	7.23113	CLPP
ENSBGRG00000000772	2535.65	1.3847	5.62173	220.467	7.78442	1.89059e-08	9.14278e-08	Up	0.221961	0	0.0151721	13.0091	17.2047	16.2878	COMP
ENSBGRG00000000773	1926.98	0.257916	4.89459	2.39894	1.2624	9.85094e-07	3.7651e-06	Up	0.590489	0.413858	0.350077	1.0178	0.987362	0.925526	WDR47
ENSBGRG00000000777	210.248	0.80658	5.27011	19.0374	4.25076	1.36344e-07	5.89277e-07	Up	0.886078	0.100547	0.211283	6.74809	5.10284	8.62433	HPCAL4
ENSBGRG00000000783	869.786	0.278749	9.35395	6.09407	2.60741	8.44377e-21	1.24645e-19	Up	0.159811	0.145726	0.227131	0.946573	0.940739	1.05798	TBC1D2
ENSBGRG00000000786	1020.94	0.396568	6.15276	5.42637	2.43999	7.61452e-10	4.40497e-09	Up	0.143947	0.165591	0.0910778	0.585647	0.48543	0.878518	APBA1
ENSBGRG00000000789	2181.26	0.219209	9.57991	4.28711	2.1	9.71289e-22	1.51814e-20	Up	0.327243	0.463865	0.425591	1.59113	1.66284	1.47405	MLLT1
ENSBGRG00000000795	2789.49	0.27355	5.17337	2.66692	1.41518	2.29906e-07	9.63798e-07	Up	1.31783	2.02666	1.4907	3.49761	3.74336	4.40001	CHPT1
ENSBGRG00000000798	296.743	0.897091	8.60123	210.269	7.71609	7.88649e-18	9.46622e-17	Up	0.000575997	0.00175656	0	0.164379	0.0693905	0.189191	GABRG2
ENSBGRG00000000827	638.631	1.21743	6.11886	174.768	7.4493	9.42492e-10	5.39278e-09	Up	0.0472194	0.00303159	0	2.78021	2.22884	2.85745	RIBC2
ENSBGRG00000000831	5638.38	0.130112	19.3949	5.74984	2.52352	8.51582e-84	1.33211e-81	Up	3.4851	3.17394	3.31147	17.7341	16.1006	18.0063	TTLL4
ENSBGRG00000000833	4468.32	0.353262	8.87017	8.77558	3.13349	7.30363e-19	9.42571e-18	Up	0.895056	0.476466	0.45369	5.02895	4.34089	5.04443	SSX2IP
ENSBGRG00000000839	40.0015	1.35513	4.94758	104.3	6.7046	7.5142e-07	2.92207e-06	Up	0.0105545	0	0	0.143072	0.298253	0.590153	KRT85
ENSBGRG00000000844	5131.55	0.946035	9.4345	486.189	8.92537	3.92855e-21	5.95795e-20	Up	0.0530511	0.0110152	0.00231467	9.16359	8.83705	10.7815	ACSBG2
ENSBGRG00000000847	671.195	0.477429	4.78292	4.8686	2.28351	1.72766e-06	6.36856e-06	Up	0.0937786	0.116169	0.244484	0.755163	0.717921	0.551552	STIL
ENSBGRG00000000850	2464.36	0.489375	6.05749	7.80492	2.96438	1.38265e-09	7.75125e-09	Up	13.1818	4.86882	4.8475	52.1927	57.008	51.3251	SUOX
ENSBGRG00000000861	1952.26	0.260772	8.5318	4.67463	2.22485	1.44088e-17	1.69901e-16	Up	0.17467	0.236843	0.270861	1.02141	1.0115	0.866131	CCDC18
ENSBGRG00000000864	40.8772	0.671051	6.26683	18.4476	4.20536	3.68474e-10	2.20868e-09	Up	0.0292861	0.00893111	0.00375347	0.242895	0.223229	0.242688	BSND
ENSBGRG00000000876	2550.79	0.737082	15.4139	2630.86	11.3613	1.3198e-53	8.28484e-52	Up	0.107468	0.0436981	0.0367299	124.16	141.828	187.853	PDHA2
ENSBGRG00000000884	13.4247	1.35042	4.42831	63.1221	5.98007	9.49753e-06	3.16264e-05	Up	0.00675988	0	0	0.154331	0.105566	0.185594	PDZK1IP1
ENSBGRG00000000885	8778.52	0.146115	6.90785	2.01299	1.00934	4.92045e-12	3.60703e-11	Up	6.31911	6.34812	7.12415	11.5389	12.3804	12.1495	UPF1
ENSBGRG00000000887	108.781	1.23165	4.06723	32.2092	5.0094	4.75743e-05	0.000142473	Up	0.0480659	0.00344899	0	0.599114	0.506722	0.388136	CTBS
ENSBGRG00000000894	1664.94	0.164743	8.57642	2.66273	1.41291	9.78686e-18	1.16535e-16	Up	0.803554	0.854056	0.931001	2.12644	2.25488	1.86982	SNAPC3
ENSBGRG00000000896	203.366	0.289491	6.90605	3.9979	1.99924	4.98336e-12	3.64763e-11	Up	1.52275	1.44713	1.01667	4.53512	4.21351	5.5846	PLEKHA3
ENSBGRG00000000904	64.7251	0.338895	5.40136	3.55659	1.8305	6.61378e-08	2.96687e-07	Up	0.089747	0.0482988	0.0676617	0.235405	0.21396	0.217414	NECTIN4
ENSBGRG00000000912	872.274	0.897565	11.7576	1502.56	10.5532	6.45518e-32	1.68748e-30	Up	0.0292366	0	0	13.4053	12.4362	16.439	GRIN3A
ENSBGRG00000000917	559.147	0.506106	13.4522	112.069	6.80824	2.98867e-41	1.15543e-39	Up	0.0117095	0.00267821	0.00525265	0.596802	0.805462	0.621413	SPATA1
ENSBGRG00000000918	3193.25	0.651526	4.79644	8.72408	3.125	1.61513e-06	5.98218e-06	Up	1.7927	0.51234	0.375124	7.20004	6.50678	7.20085	STK36
ENSBGRG00000000923	1597.67	0.514851	12.1441	76.2359	6.2524	6.16664e-34	1.74875e-32	Up	0.0149303	0.0228826	0.00628038	1.03844	0.782892	1.18412	RFX2
ENSBGRG00000000925	7168.98	0.161904	6.68251	2.11686	1.08192	2.3488e-11	1.59522e-10	Up	3.82487	3.70595	4.29113	8.14996	7.86114	6.6951	PSIP1
ENSBGRG00000000928	499.839	0.485793	8.52518	17.6485	4.14147	1.5257e-17	1.79466e-16	Up	1.10701	0.510508	0.387576	8.95746	9.90874	12.8823	KLHDC9
ENSBGRG00000000929	308.415	1.10028	8.75922	796.53	9.63759	1.96601e-18	2.45871e-17	Up	0.00886539	0	0	1.86589	2.04044	2.8763	METAP2
ENSBGRG00000000932	2064.55	0.596603	14.7063	437.715	8.77385	5.86957e-49	3.1278e-47	Up	0.0322426	0.00462716	0.0116679	7.12704	5.40187	6.95355	TUBA8
ENSBGRG00000000948	2813.08	0.335184	15.5975	37.4797	5.22804	7.56577e-55	4.95788e-53	Up	0.683569	0.327427	0.433005	16.2267	15.8594	16.8072	CCDC65
ENSBGRG00000000952	2911.36	0.12085	15.1732	3.56446	1.83368	5.3235e-52	3.11024e-50	Up	0.708477	0.64887	0.652606	2.06588	2.20386	2.20608	SLAIN2
ENSBGRG00000000955	2253.35	0.491303	5.97341	7.64625	2.93475	2.32346e-09	1.26738e-08	Up	0.874794	0.282394	0.385032	3.73485	3.31931	3.55265	RIOX2
ENSBGRG00000000956	399.722	1.36334	5.51543	183.472	7.51942	3.47937e-08	1.62547e-07	Up	0.016477	0	0	0.982571	0.529944	1.20175	LEXM
ENSBGRG00000000965	426.453	0.21718	11.0185	5.25248	2.393	3.11159e-28	6.82756e-27	Up	0.833069	0.625879	0.616584	3.08199	3.59806	3.18089	NIT1
ENSBGRG00000000975	66.4087	0.546207	7.3465	16.1415	4.01271	2.03464e-13	1.69965e-12	Up	0.0576049	0.0421613	0.0236255	0.838406	0.496915	0.47061	EIF2B5
ENSBGRG00000000995	28.5838	1.27115	4.85572	72.1213	6.17235	1.19949e-06	4.52215e-06	Up	0.000310382	0.000378617	0	0.00597895	0.0180034	0.0193295	CYP4X1
ENSBGRG00000001002	2276.08	0.186967	10.2417	3.77075	1.91485	1.28971e-24	2.37573e-23	Up	4.51611	4.14323	3.78285	13.606	12.7695	15.9402	RNF25
ENSBGRG00000001005	3517.5	0.358406	7.03194	5.73697	2.52029	2.03685e-12	1.54754e-11	Up	1.6734	0.856023	0.865109	5.86899	5.37122	6.27791	TECR
ENSBGRG00000001009	2079.72	0.112728	13.518	2.87557	1.52385	1.2254e-41	4.85085e-40	Up	2.13457	1.89302	2.02092	5.32874	5.37938	5.03848	GGA1
ENSBGRG00000001010	2922.79	0.275676	6.91218	3.74644	1.90552	4.77277e-12	3.50805e-11	Up	0.331727	0.307073	0.311162	1.21568	0.767306	1.23262	TFDP2
ENSBGRG00000001011	980.525	0.243638	5.69721	2.61726	1.38806	1.21783e-08	6.04459e-08	Up	4.75805	3.08883	3.33917	9.40055	9.14846	7.92796	TAF13
ENSBGRG00000001014	2230.85	0.229076	9.57139	4.5712	2.19257	1.05476e-21	1.64462e-20	Up	0.101803	0.0885022	0.0648252	0.378523	0.353263	0.321116	CCDC171
ENSBGRG00000001024	14111.6	0.369406	22.456	314.169	8.2954	1.11766e-111	2.89057e-109	Up	0.227559	0.144528	0.0944858	41.9903	44.5042	45.3685	GSG1
ENSBGRG00000001035	221.098	0.535961	11.5959	74.2831	6.21496	4.32235e-31	1.0931e-29	Up	0.00605036	0.00885659	0.00496287	0.499868	0.301454	0.513739	C1orf194
ENSBGRG00000001038	638.557	0.689377	13.1909	546.275	9.09348	9.90389e-40	3.61781e-38	Up	0.00578869	0.00470753	0.00197843	1.94934	1.62862	2.53772	SPATC1L
ENSBGRG00000001050	2920.54	0.149884	20.2204	8.17217	3.03072	6.47036e-91	1.16209e-88	Up	0.752588	0.722126	0.851942	5.84947	5.6854	5.69559	PASK
ENSBGRG00000001051	3458.04	0.248006	18.6343	24.6144	4.62143	1.69217e-77	2.23286e-75	Up	0.0770751	0.0762215	0.0826044	1.38447	2.03673	1.82641	CFAP44
ENSBGRG00000001054	3798.06	0.528602	5.88346	8.63388	3.11001	4.01787e-09	2.12472e-08	Up	0.13076	0.0357406	0.0598705	0.604361	0.597676	0.556988	DNAH11
ENSBGRG00000001055	414.176	0.24789	6.26517	2.93442	1.55307	3.72424e-10	2.23029e-09	Up	5.38038	3.48252	3.89542	10.5759	11.693	11.5588	TLE6
ENSBGRG00000001062	54.0009	0.785134	4.67389	12.7254	3.66964	2.95541e-06	1.05456e-05	Up	0.00161392	0.000164061	0.00110319	0.008444	0.0080012	0.0169317	TPRG1
ENSBGRG00000001064	2513.68	0.329873	5.13717	3.2369	1.69461	2.78904e-07	1.15243e-06	Up	0.766904	1.03904	1.44365	3.00291	3.31785	3.23844	ATP1B3
ENSBGRG00000001078	182.459	0.544204	7.70151	18.2674	4.1912	1.34465e-14	1.25335e-13	Up	0.0587623	0.0521314	0.164319	1.33776	1.59697	1.66699	WNT10B
ENSBGRG00000001080	5248.07	0.78006	5.70935	21.9118	4.45364	1.13406e-08	5.64467e-08	Up	0.0381418	0.232635	0.355572	4.47035	3.69962	4.39143	KIAA1324
ENSBGRG00000001087	6190.82	0.356431	25.7248	575.681	9.16913	6.16671e-146	3.51811e-143	Up	0.0213739	0.00869092	0.0162335	7.61728	7.78832	8.95823	TTC4
ENSBGRG00000001090	3912.96	0.283347	11.8724	10.2959	3.364	1.64717e-32	4.43136e-31	Up	0.223526	0.338127	0.24565	2.35715	2.20332	2.93818	CCDC150
ENSBGRG00000001096	485.951	0.626451	3.64856	4.87581	2.28564	0.000263715	0.000696619	Up	0.201896	0.0690587	0.04336	0.42191	0.44788	0.500141	DNASE2B
ENSBGRG00000001098	844.146	0.240577	10.4987	5.75865	2.52573	8.76168e-26	1.72189e-24	Up	0.39829	0.374313	0.297146	1.69723	1.68607	2.16275	PLCD4
ENSBGRG00000001118	1147.62	0.153486	10.0203	2.90388	1.53798	1.24065e-23	2.14674e-22	Up	16.0129	13.8294	12.5616	37.6465	35.8596	37.7137	DNAJB9
ENSBGRG00000001129	1818.66	0.428426	20.704	467.926	8.87014	3.18755e-95	6.18289e-93	Up	0.0222188	0.0147837	0.00621313	6.20968	5.48709	6.57229	HEMGN
ENSBGRG00000001134	515.365	0.269204	5.23144	2.65429	1.40833	1.68197e-07	7.18298e-07	Up	1.57997	1.58905	1.83819	3.51973	3.54399	4.93596	RNF7
ENSBGRG00000001145	732.004	0.191373	7.13554	2.57675	1.36555	9.64061e-13	7.56774e-12	Up	18.1503	18.9201	16.1931	43.2207	35.6541	45.0179	MRPL51
ENSBGRG00000001147	4238.02	0.266378	11.5456	8.42975	3.07549	7.76964e-31	1.92968e-29	Up	0.309583	0.185877	0.252763	1.88754	1.78364	2.02622	MPP6
ENSBGRG00000001175	67.2552	1.02334	5.01872	35.1605	5.13588	5.20157e-07	2.06667e-06	Up	0.260825	0	0.114613	1.48869	4.18401	6.36259	FOXE1
ENSBGRG00000001178	4403.49	0.270797	5.86693	3.00788	1.58875	4.43932e-09	2.33739e-08	Up	6.60449	4.58085	5.36703	18.0788	11.901	15.0607	SGTA
ENSBGRG00000001195	122.512	1.17642	4.14707	29.4197	4.87871	3.3675e-05	0.000103207	Up	0.184412	0.0224954	0	1.65119	1.97477	1.82147	SP8
ENSBGRG00000001196	5077.99	0.144781	9.70774	2.64909	1.4055	2.7947e-22	4.4912e-21	Up	3.89694	3.50605	3.17421	8.06587	9.08689	8.15958	UBXN4
ENSBGRG00000001205	1249.92	0.211371	14.4519	8.30919	3.05471	2.44021e-47	1.21678e-45	Up	1.10678	1.26692	1.50054	9.59166	9.51776	10.0635	SLC39A3
ENSBGRG00000001217	440.024	0.344712	8.4256	7.48711	2.90441	3.58898e-17	4.10226e-16	Up	1.61593	2.21011	3.13798	15.1972	17.6063	14.6246	VMAC
ENSBGRG00000001224	2898.79	1.1745	5.155	66.4669	6.05456	2.53625e-07	1.05706e-06	Up	1.27658	0.138259	0.0244657	28.447	28.7236	27.8186	PKDREJ
ENSBGRG00000001227	17598.9	0.197821	10.8109	4.40341	2.13862	3.0559e-27	6.457e-26	Up	8.80818	6.43383	6.43537	30.1596	29.7063	26.3977	SUGP2
ENSBGRG00000001249	1430.46	0.192011	15.2214	7.58245	2.92266	2.55124e-52	1.52266e-50	Up	0.666857	0.517438	0.627103	3.96663	4.01858	4.43912	APTX
ENSBGRG00000001271	344.915	0.282188	4.88346	2.59918	1.37805	1.04241e-06	3.96464e-06	Up	0.75344	0.530602	0.764557	1.95067	1.37184	1.5136	ARMC6
ENSBGRG00000001277	911.676	0.186978	7.73806	2.72612	1.44685	1.00942e-14	9.5229e-14	Up	0.130814	0.102698	0.125658	0.319905	0.27143	0.295622	CEP83
ENSBGRG00000001278	1762.92	0.203428	9.8115	3.98874	1.99593	1.00464e-22	1.65565e-21	Up	6.33665	5.91887	4.32272	19.9658	19.978	19.6997	NRTN
ENSBGRG00000001309	1032.54	0.305782	5.3949	3.1376	1.64966	6.85623e-08	3.06783e-07	Up	0.849648	0.747252	1.00729	2.79683	1.79255	2.81177	LMNB2
ENSBGRG00000001310	2202.55	0.495437	5.43985	6.47601	2.6951	5.33246e-08	2.42177e-07	Up	0.569619	1.0256	1.78877	7.08569	6.88066	6.06364	GTSE1
ENSBGRG00000001333	5120.52	0.854959	3.62537	8.57145	3.09954	0.000288552	0.000756562	Up	1.26817	0.156605	0.189153	3.81462	4.30778	4.206	SORT1
ENSBGRG00000001335	7.33263	1.47782	4.1199	68.0481	6.08848	3.79031e-05	0.000115146	Up	0	0	0	0.0570767	0.0396613	0.0654766	ABCC5
ENSBGRG00000001352	644.559	0.636044	7.94705	33.236	5.05467	1.91005e-15	1.92564e-14	Up	2.52683	0.88734	0.588824	37.8036	28.2429	52.9669	PRR22
ENSBGRG00000001357	593.701	1.20246	9.53434	2826.15	11.4646	1.50843e-21	2.33698e-20	Up	0.00120965	0	0	1.11244	1.22519	1.24016	TRIM42
ENSBGRG00000001365	1679.88	1.30135	4.36851	51.4442	5.68494	1.251e-05	4.0927e-05	Up	0.098503	0.00281072	0.00236252	1.46637	1.50572	1.75435	CDKL3
ENSBGRG00000001377	7229.45	0.224133	4.86739	2.13013	1.09094	1.13085e-06	4.28251e-06	Up	6.83607	4.90433	4.61197	10.9356	9.7549	10.7288	SETDB1
ENSBGRG00000001388	1249.61	0.40656	4.66944	3.72802	1.89841	3.02015e-06	1.07549e-05	Up	0.844638	0.393275	0.380374	1.95907	1.62734	1.84173	CATSPERD
ENSBGRG00000001395	23.6733	1.41883	4.79711	111.919	6.8063	1.60972e-06	5.9644e-06	Up	0.00505376	0	0	0.335322	0.105229	0.155673	KRT76
ENSBGRG00000001417	3095.34	0.437587	7.50677	9.74638	3.28487	6.06056e-14	5.34835e-13	Up	2.03093	0.841114	0.887959	10.9101	10.0382	11.9689	SPPL2B
ENSBGRG00000001418	180.506	0.544585	11.0403	64.5531	6.01241	2.44084e-28	5.3801e-27	Up	0.00537848	0.0328045	0.0441176	1.56945	1.78385	1.41905	SPINK4
ENSBGRG00000001434	14.1694	1.63547	4.30307	131.376	7.03756	1.68444e-05	5.3916e-05	Up	0	0	0	0.0503981	0.246895	0.198674	KRT4
ENSBGRG00000001436	3103.98	0.192775	9.95392	3.78125	1.91886	2.4244e-23	4.1251e-22	Up	4.99085	4.22454	3.62059	13.4363	15.4123	14.9232	BAG1
ENSBGRG00000001447	2244.65	0.694404	8.40854	57.2387	5.83892	4.15156e-17	4.70648e-16	Up	0.14879	0.0472399	0.0229883	3.49947	3.91432	3.79368	C7orf31
ENSBGRG00000001465	51.3343	0.534665	4.083	4.54108	2.18304	4.44588e-05	0.00013381	Up	0.00787704	0.00640583	0.0188452	0.0473007	0.0439328	0.0465939	HNMT
ENSBGRG00000001473	268.54	0.641976	3.99142	5.90686	2.56239	6.568e-05	0.000192272	Up	0.0762873	0.0310195	0.0150645	0.277378	0.201288	0.171419	GUCY2C
ENSBGRG00000001479	6356.23	0.220598	5.98839	2.49844	1.32103	2.11926e-09	1.16484e-08	Up	4.85805	3.20128	3.81592	8.93015	9.20241	8.67744	ATP6V1A
ENSBGRG00000001480	1263.54	0.194974	10.3506	4.0505	2.0181	4.15861e-25	7.8851e-24	Up	1.0396	0.80286	0.741935	3.20962	3.02286	3.21787	MRPL37
ENSBGRG00000001484	8097.72	0.179493	9.91904	3.43521	1.7804	3.44065e-23	5.80838e-22	Up	1.39975	1.77894	1.65036	4.76923	5.22601	5.02075	SEC24B
ENSBGRG00000001494	707.858	0.259452	5.26658	2.57831	1.36643	1.38991e-07	5.99512e-07	Up	0.667278	0.819588	1.01447	1.85011	1.94038	2.05699	PPP1R7
ENSBGRG00000001496	96.5462	0.73956	4.20636	8.63894	3.11085	2.59519e-05	8.09827e-05	Up	0.00326681	0.000597748	0.000669908	0.012178	0.0103854	0.012688	MACC1
ENSBGRG00000001507	202.939	1.2258	8.87429	1882.07	10.8781	7.03837e-19	9.10155e-18	Up	0	0	0	0.0684028	0.0907586	0.0879506	RTP1
ENSBGRG00000001523	417.844	0.214063	6.32008	2.55424	1.35289	2.6142e-10	1.59709e-09	Up	2.25066	1.71174	1.94329	4.18012	4.45865	4.99123	LSM7
ENSBGRG00000001530	44.8957	0.544331	4.11684	4.72699	2.24092	3.84106e-05	0.000116578	Up	0.0624487	0.0272063	0.100619	0.248231	0.305174	0.271819	BNIPL
ENSBGRG00000001532	21893.2	0.320729	6.93773	4.67553	2.22513	3.98455e-12	2.94656e-11	Up	11.8183	5.97099	7.74057	35.6809	36.3978	35.5863	HDLBP
ENSBGRG00000001546	1509.64	1.27893	5.27843	107.691	6.75076	1.30294e-07	5.64512e-07	Up	0.0819991	0.0209732	0	3.0393	2.63976	4.15367	LMNTD1
ENSBGRG00000001556	2419.52	0.376686	20.0268	186.604	7.54384	3.21418e-89	5.56656e-87	Up	0.147693	0.326543	0.189291	32.1844	37.0747	41.2973	C1orf56
ENSBGRG00000001558	1179.54	0.509963	4.22086	4.44592	2.15248	2.43368e-05	7.62617e-05	Up	0.0352046	0.120048	0.0828572	0.345642	0.33394	0.28276	MCUB
ENSBGRG00000001570	11333.6	0.102733	25.9955	6.36688	2.67059	5.57111e-149	3.60209e-146	Up	8.48407	8.20777	7.97179	49.6514	44.7431	47.634	H2AJ
ENSBGRG00000001576	433.561	0.659311	9.18548	66.537	6.05609	4.09703e-20	5.76288e-19	Up	0.449986	0.0968669	0.379962	18.1295	10.7278	27.2437	TEX38
ENSBGRG00000001579	387.1	0.790401	9.10277	146.508	7.19484	8.80555e-20	1.21222e-18	Up	0.0237157	0.0650912	0	3.46861	3.5757	4.29978	CATIP
ENSBGRG00000001582	1709.61	0.595443	6.77283	16.3683	4.03284	1.26286e-11	8.86886e-11	Up	0.138587	0.0434711	0.0349152	1.03282	1.0621	1.0858	TTLL7
ENSBGRG00000001584	638.686	0.276046	15.5464	19.5826	4.2915	1.6842e-54	1.09626e-52	Up	7.83174	10.6774	7.87263	139.032	145.829	179.34	MLLT11
ENSBGRG00000001590	36.7442	0.630899	4.52997	7.24986	2.85795	5.89919e-06	2.02274e-05	Up	0.0134405	0.0104333	0.00626402	0.0793283	0.0345279	0.082639	ST6GAL1
ENSBGRG00000001592	517.163	0.430386	4.31427	3.62204	1.8568	1.60133e-05	5.14851e-05	Up	0.287108	0.157175	0.415003	0.952246	0.944633	0.935036	CCDC25
ENSBGRG00000001595	12.5263	1.15244	3.81721	21.099	4.3991	0.000134968	0.000374158	Up	0.161479	0	0	1.22888	0.800553	1.18946	MRPS22
ENSBGRG00000001611	4406.03	0.224929	14.5467	9.65969	3.27198	6.12832e-48	3.12818e-46	Up	0.304433	0.408925	0.290491	2.66915	3.05167	3.0311	RASSF8
ENSBGRG00000001615	11380.6	0.242568	13.4516	9.59936	3.26294	3.01142e-41	1.16128e-39	Up	1.07493	1.18577	1.53326	10.9115	10.2631	11.8447	DOT1L
ENSBGRG00000001617	311.365	0.414634	10.2128	18.8251	4.23458	1.73734e-24	3.1702e-23	Up	0.991729	2.34835	1.73462	28.8847	23.4696	33.4786	C12orf60
ENSBGRG00000001625	1099.19	0.242613	4.94155	2.29562	1.19888	7.75034e-07	3.00547e-06	Up	2.07065	1.57915	2.19158	4.4274	3.46284	4.25776	RFC4
ENSBGRG00000001636	620.007	0.418336	3.61207	2.8502	1.51106	0.000303761	0.000793543	Up	0.275069	0.104856	0.166829	0.511209	0.442893	0.453092	FSD1L
ENSBGRG00000001649	1218.9	0.212435	6.25559	2.51211	1.3289	3.96026e-10	2.36361e-09	Up	3.1524	2.28568	2.27163	6.45752	5.49585	5.55477	ANKRD54
ENSBGRG00000001660	1155.61	0.898998	7.25983	92.1925	6.52658	3.87563e-13	3.15997e-12	Up	9.61218	0.639564	1.79193	295.884	356.492	343.135	COX7B2
ENSBGRG00000001682	20.9236	1.20861	4.75237	53.5852	5.74376	2.01045e-06	7.31921e-06	Up	0.0210425	0	0	0.247711	0.375554	0.450909	C1QL4
ENSBGRG00000001684	1707.56	0.256933	4.58509	2.26272	1.17806	4.53789e-06	1.58227e-05	Up	2.08566	2.90324	3.07838	5.92608	4.93231	5.69921	NOL6
ENSBGRG00000001705	493.535	0.223332	9.6059	4.42387	2.14531	7.54927e-22	1.18955e-20	Up	0.0752361	0.0502694	0.0639616	0.25544	0.26653	0.237982	CCDC191
ENSBGRG00000001714	2207.55	0.306296	4.96709	2.87069	1.5214	6.79655e-07	2.65685e-06	Up	0.364646	0.537028	0.645426	1.33498	1.29594	1.40157	CEP70
ENSBGRG00000001715	1607.45	0.166344	11.2188	3.64565	1.86618	3.29813e-29	7.54409e-28	Up	3.44824	3.50526	3.39104	11.0436	13.0229	10.0823	CAMLG
ENSBGRG00000001721	3760.09	0.248434	11.2045	6.88557	2.78358	3.87627e-29	8.80421e-28	Up	0.350808	0.443849	0.520757	2.65037	3.03161	2.54139	SPATS2
ENSBGRG00000001736	46.0246	0.686416	4.71754	9.43613	3.2382	2.3871e-06	8.62086e-06	Up	0.00994902	0.0242725	0.00680065	0.0875438	0.0838499	0.169888	KNG1
ENSBGRG00000001737	2920.93	0.155542	14.3105	4.67797	2.22588	1.88277e-46	9.01733e-45	Up	4.2449	3.73861	3.8479	15.2795	18.2207	16.5304	STK25
ENSBGRG00000001740	702.691	0.356383	5.23018	3.64002	1.86395	1.69342e-07	7.22713e-07	Up	0.038811	0.0256695	0.0188283	0.091426	0.0769149	0.104157	PDE1A
ENSBGRG00000001758	689.963	0.169983	10.3271	3.37629	1.75544	5.31274e-25	1.0005e-23	Up	3.57534	3.88503	3.16543	10.6299	10.2449	11.4889	SCNM1
ENSBGRG00000001763	3711.6	0.198265	11.8202	5.07546	2.34354	3.06919e-32	8.15521e-31	Up	1.56014	1.25849	1.43024	5.668	6.89452	6.91364	DCUN1D1
ENSBGRG00000001764	2934.25	0.389378	18.2563	138.007	7.10859	1.84444e-74	2.22214e-72	Up	0.0309554	0.0179203	0.012373	2.54766	2.28871	2.77909	EFHB
ENSBGRG00000001768	47.1757	0.827757	7.13719	60.0401	5.90786	9.52588e-13	7.4898e-12	Up	0.0188873	0	0.0193656	0.875888	0.737385	0.581795	HAPLN4
ENSBGRG00000001775	1810.87	0.151844	16.2884	5.55311	2.4733	1.19278e-59	9.21765e-58	Up	0.28931	0.333555	0.307276	1.51323	1.5228	1.63162	MRPL42
ENSBGRG00000001778	307.334	0.260607	4.0757	2.08805	1.06216	4.58762e-05	0.000137856	Up	2.4012	2.894	2.59469	4.09307	6.04121	4.75642	FRMPD1
ENSBGRG00000001782	291.641	0.733768	5.38489	15.4684	3.95126	7.24896e-08	3.22866e-07	Up	0.00217491	0.000554368	0.000465968	0.0104218	0.0116594	0.0219548	LRP1B
ENSBGRG00000001785	1759.72	0.28365	6.11497	3.32767	1.73451	9.65758e-10	5.51543e-09	Up	1.5857	2.49296	2.32434	5.68113	7.0986	6.5187	VPS72
ENSBGRG00000001788	1086.2	0.515496	9.35815	28.3266	4.82409	8.11443e-21	1.19875e-19	Up	0.0122269	0.0265155	0.0302968	0.616934	0.372792	0.781467	SAXO1
ENSBGRG00000001793	23.3893	1.06381	3.91335	17.9144	4.16305	9.10235e-05	0.000259606	Up	0	0.00589354	0.000990749	0.0337803	0.0237127	0.0485294	ADH4
ENSBGRG00000001809	2693.53	0.421542	4.88961	4.17325	2.06117	1.01038e-06	3.85643e-06	Up	1.50988	0.579695	0.801814	3.67015	3.66069	3.53877	THAP4
ENSBGRG00000001813	3662.05	0.287256	5.38359	2.92101	1.54647	7.30152e-08	3.25058e-07	Up	1.21192	1.69138	1.9921	3.99372	4.37135	4.60348	HAUS6
ENSBGRG00000001817	2167.64	0.204125	5.51975	2.18361	1.12672	3.39484e-08	1.59096e-07	Up	1.1544	1.43121	1.34705	2.91069	2.2448	2.62383	SUGP1
ENSBGRG00000001837	4560.94	0.832141	7.12641	60.9762	5.93018	1.03023e-12	8.05456e-12	Up	0.777981	0.0767812	0.178124	18.4119	20.9005	17.0891	FAM186B
ENSBGRG00000001840	241.259	0.727624	5.0269	12.6205	3.65769	4.98483e-07	1.98259e-06	Up	0.378955	1.90043	1.81325	10.1538	12.4308	23.9666	FBLL1
ENSBGRG00000001849	1328.48	0.772378	12.6421	869.785	9.76451	1.23628e-36	3.98342e-35	Up	0.146989	0.0298839	0.0251185	58.1676	30.8975	72.5263	BTBD8
ENSBGRG00000001859	547.006	0.460686	6.75905	8.65659	3.1138	1.38901e-11	9.69266e-11	Up	0.155814	0.0825893	0.0532534	0.72324	0.685564	0.855832	TTC26
ENSBGRG00000001860	130.492	0.385337	4.51799	3.34255	1.74095	6.24281e-06	2.1334e-05	Up	0.0533676	0.0299803	0.0331195	0.155307	0.100783	0.0973367	ESYT3
ENSBGRG00000001876	3704.04	0.41562	13.3053	46.2041	5.52995	2.15667e-40	8.17048e-39	Up	0.0645194	0.158263	0.0812536	4.10081	4.25556	4.31907	DMBX1
ENSBGRG00000001887	1645.21	0.22698	6.61464	2.83116	1.50139	3.72451e-11	2.49291e-10	Up	1.55502	1.59553	2.05802	4.51011	4.06618	4.78852	AHSG
ENSBGRG00000001893	11637.8	0.507037	4.67186	5.16513	2.36881	2.98486e-06	1.06429e-05	Up	2.72889	1.06693	0.872637	7.43781	7.05814	7.13471	UBAP2
ENSBGRG00000001900	11794.5	0.160111	13.6672	4.55757	2.18827	1.59501e-42	6.54089e-41	Up	2.23147	1.77149	1.84143	7.70788	8.10008	8.24544	FXR1
ENSBGRG00000001903	3656.59	0.570217	10.8272	72.1971	6.17387	2.55806e-27	5.42282e-26	Up	0.11953	0.0277729	0.0496064	4.35937	4.41422	4.03498	BRDT
ENSBGRG00000001905	2311.98	0.14235	17.9386	5.87081	2.55356	5.88703e-72	6.639e-70	Up	0.919321	1.01427	0.878935	5.20175	4.62447	5.09531	TBCCD1
ENSBGRG00000001906	2038	0.292786	7.09399	4.21934	2.07702	1.30301e-12	1.00816e-11	Up	4.13883	2.26559	2.93415	11.5427	12.6042	11.4398	ZBTB5
ENSBGRG00000001910	7879.28	0.185482	22.5078	18.0609	4.1748	3.48036e-112	9.12276e-110	Up	5.95937	6.64733	7.74338	112.741	111.636	108.922	IZUMO4
ENSBGRG00000001913	419.861	0.459359	3.76151	3.31241	1.72788	0.000168893	0.000460761	Up	0.201929	0.0779602	0.0871391	0.382237	0.326617	0.384716	TMEM38B
ENSBGRG00000001924	81.5911	0.372824	5.61921	4.27219	2.09497	1.91837e-08	9.27252e-08	Up	0.131935	0.248725	0.135276	0.714525	0.602052	0.6586	CRYGS
ENSBGRG00000001949	341.09	0.72006	4.64388	10.1533	3.34387	3.41928e-06	1.2083e-05	Up	0.422099	0.316858	0.0523152	2.7335	2.18689	2.27367	C22orf23
ENSBGRG00000001973	4636.44	0.17868	8.90068	3.01127	1.59037	5.55069e-19	7.24541e-18	Up	2.02942	2.30064	2.57985	6.2109	6.46322	6.18744	BRD1
ENSBGRG00000001974	2024.92	0.322115	7.45778	5.28632	2.40226	8.79897e-14	7.63982e-13	Up	0.65514	1.23088	1.03123	4.52144	5.08734	4.37717	NSUN4
ENSBGRG00000001976	3525.19	0.333779	26.7653	489.002	8.9337	8.19034e-158	6.35472e-155	Up	0.864894	0.74473	0.417317	274.011	308.042	309.787	TSSK6
ENSBGRG00000001979	568.226	0.365033	15.7505	53.7976	5.74947	6.81058e-56	4.71803e-54	Up	0.0268731	0.0119203	0.0300585	1.14077	1.05824	1.19832	CATSPER3
ENSBGRG00000001982	492.969	0.345791	4.22116	2.7504	1.45964	2.43049e-05	7.61742e-05	Up	0.688505	0.347145	0.625935	1.52768	1.40459	1.21564	SGO1
ENSBGRG00000001999	543.283	0.700849	4.11662	7.38773	2.88513	3.84462e-05	0.00011665	Up	0.387043	0.176518	0.0661409	1.7128	0.829757	1.61696	HOXA3
ENSBGRG00000002014	113.537	1.03395	4.82459	31.7433	4.98838	1.40292e-06	5.23417e-06	Up	0.0785783	0	0.0151066	0.826913	1.16868	0.707071	PITX1
ENSBGRG00000002035	2007.67	0.558025	4.05248	4.79451	2.26138	5.06781e-05	0.000151394	Up	2.43627	8.83554	4.38196	21.2969	18.4526	28.0034	KLF4
ENSBGRG00000002042	3584.47	0.217252	7.63079	3.15536	1.6578	2.33313e-14	2.12258e-13	Up	1.06442	0.783628	0.777864	2.26567	2.75814	2.45305	UBAP1
ENSBGRG00000002077	670.413	1.14518	6.7753	216.606	7.75893	1.24149e-11	8.73141e-11	Up	0.184259	0	0.0118079	11.1248	12.7089	14.4132	HOXA11
ENSBGRG00000002083	873.281	0.197783	9.37827	3.61716	1.85486	6.70645e-21	1.00142e-19	Up	0.416689	0.458624	0.537183	1.55035	1.47566	1.6033	RAD54L
ENSBGRG00000002084	928.85	0.607394	10.3101	76.7609	6.2623	6.34289e-25	1.18872e-23	Up	0.0165036	0.00671059	0.00477274	0.526532	0.452834	0.943626	C4orf17
ENSBGRG00000002089	3826.11	0.169608	7.75479	2.48849	1.31527	8.84878e-15	8.40959e-14	Up	0.350759	0.36546	0.277423	0.723255	0.749836	0.758234	ATF6
ENSBGRG00000002095	4160.86	0.509926	5.54108	7.08878	2.82554	3.00614e-08	1.41805e-07	Up	0.29592	0.595058	0.926142	3.46235	3.5565	4.697	TES
ENSBGRG00000002097	743.835	0.828297	11.5251	747.641	9.5462	9.8609e-31	2.43348e-29	Up	0.00842463	0.0411069	0	8.77543	8.0003	14.2729	IGSF11
ENSBGRG00000002130	768.362	1.107	6.03381	102.497	6.67943	1.60142e-09	8.92867e-09	Up	0.115615	0.00391757	0.0131715	2.23858	6.70618	3.23877	CILP2
ENSBGRG00000002132	5912.76	0.471916	21.0944	992.422	9.95481	8.94468e-99	1.84574e-96	Up	0.466696	0.20332	0.410156	322.001	235.948	420.873	ACTL7B
ENSBGRG00000002133	2149.01	0.153195	18.2651	6.95532	2.79812	1.56868e-74	1.91369e-72	Up	0.465838	0.400881	0.358858	2.59083	2.66442	2.44879	KIF24
ENSBGRG00000002136	57.47	0.43162	5.07035	4.5582	2.18846	3.97093e-07	1.602e-06	Up	0.150227	0.145075	0.0641797	0.446582	0.567885	0.456882	SLC39A5
ENSBGRG00000002145	3037.25	0.586335	16.2119	726.904	9.50562	4.15276e-59	3.18384e-57	Up	0.349135	0.0387173	0.325434	147.009	131.421	200.129	ACTL7A
ENSBGRG00000002146	1588.51	0.421296	12.6057	39.691	5.31074	1.96339e-36	6.27413e-35	Up	0.0760454	0.0430687	0.0278469	1.67172	1.96766	1.61135	CCDC39
ENSBGRG00000002154	1308.26	0.871351	12.7735	2241.44	11.1302	2.30526e-37	7.60463e-36	Up	0.0729595	0.0444995	0	73.2908	89.2237	75.4347	PRPS1L1
ENSBGRG00000002157	262.165	0.342813	5.11625	3.37274	1.75392	3.11667e-07	1.27648e-06	Up	1.16293	1.44462	0.929835	2.60325	4.26847	3.85799	ANGPTL6
ENSBGRG00000002159	726.308	0.279305	14.5651	16.7735	4.06811	4.6808e-48	2.40831e-46	Up	0.0551003	0.0520106	0.0410267	0.736621	0.917058	0.593873	PBX4
ENSBGRG00000002179	2637.53	0.29391	11.465	10.3365	3.36968	1.97704e-30	4.81163e-29	Up	2.65368	1.4387	2.01385	20.0083	17.9197	19.1331	CRELD2
ENSBGRG00000002189	8146.16	0.378285	26.845	1140.21	10.1551	9.63677e-159	7.78852e-156	Up	2.15862	1.18493	0.885315	1376.36	1668.73	1338.89	TNP1
ENSBGRG00000002191	682.512	0.308283	5.8326	3.4776	1.79809	5.45687e-09	2.84458e-08	Up	0.46435	0.660019	0.571332	1.68671	1.42328	2.21043	PICK1
ENSBGRG00000002210	56.3537	1.02241	5.50484	49.4602	5.6282	3.69497e-08	1.71946e-07	Up	0.00327307	0	0	0.049428	0.0486799	0.0522375	PTGFR
ENSBGRG00000002227	657.775	0.315153	5.6914	3.46694	1.79366	1.26e-08	6.24909e-08	Up	2.27586	2.20914	3.34633	7.31018	10.0897	7.27633	LPAR2
ENSBGRG00000002262	40.8393	0.750835	7.13081	40.9008	5.35406	9.97814e-13	7.8232e-12	Up	0.00428469	0.00522665	0.0021966	0.155903	0.116299	0.153502	AGR3
ENSBGRG00000002265	2230.48	0.239194	6.80517	3.09031	1.62775	1.00928e-11	7.15794e-11	Up	4.86792	5.88498	3.83023	12.815	13.0586	14.7402	DNAJB4
ENSBGRG00000002269	1154.06	0.602631	8.80688	39.5964	5.3073	1.28674e-18	1.63557e-17	Up	0.254626	0.113241	0.051671	4.65134	4.44383	5.76353	MYORG
ENSBGRG00000002291	33.2925	0.486583	6.54319	9.08701	3.1838	6.02202e-11	3.93164e-10	Up	0.127996	0.10409	0.15311	1.09583	1.17393	0.928538	PITX2
ENSBGRG00000002314	2173.5	0.229678	11.8914	6.64003	2.73119	1.31239e-32	3.54547e-31	Up	0.409965	0.33003	0.261738	1.908	2.00389	2.08156	FAM219A
ENSBGRG00000002319	29.4037	0.935057	5.59813	37.6499	5.23457	2.16673e-08	1.03901e-07	Up	0.00325338	0	0	0.0371381	0.041129	0.0381254	SLC25A48
ENSBGRG00000002322	1359.89	1.20404	10.5151	6474.43	12.6605	7.3629e-26	1.45436e-24	Up	0.0811054	0	0	166.304	195.114	188.135	P3R3URF
ENSBGRG00000002328	6.94521	1.58733	3.78584	64.4179	6.00939	0.000153188	0.000420757	Up	0	0	0	0.0343719	0.0636913	0.0860298	KERA
ENSBGRG00000002329	873.251	0.830326	7.34014	68.3423	6.09471	2.1337e-13	1.77934e-12	Up	0.852106	0.176508	0.0989079	22.3904	15.172	31.168	SPATA46
ENSBGRG00000002359	1570.49	0.360602	4.05088	2.75252	1.46075	5.10259e-05	0.000152339	Up	0.860281	0.474555	0.430886	1.46055	1.27779	1.63036	PLA2G6
ENSBGRG00000002366	13.008	0.871451	3.81902	10.0428	3.32809	0.000133981	0.000371635	Up	0.0333354	0.081328	0.102539	0.87998	0.7189	0.379487	TUFT1
ENSBGRG00000002370	1179.54	1.11092	7.11638	239.803	7.90571	1.10796e-12	8.63446e-12	Up	0.838068	0.0408924	0.0343717	66.7519	49.4341	79.7584	CCER1
ENSBGRG00000002380	948.04	0.272275	10.521	7.28337	2.86461	6.91423e-26	1.36992e-24	Up	0.0697932	0.105704	0.0723648	0.587459	0.593657	0.452661	COX17
ENSBGRG00000002384	555.441	0.241303	8.36928	4.05453	2.01954	5.79722e-17	6.50744e-16	Up	0.177693	0.196005	0.198669	0.678385	0.591821	0.82534	SPATA21
ENSBGRG00000002395	46.3689	1.23636	7.07567	429.957	8.74805	1.48728e-12	1.14252e-11	Up	0	0	0	0.250501	0.278025	0.224234	PRSS51
ENSBGRG00000002399	2565.57	0.194676	7.337	2.69137	1.42834	2.18428e-13	1.82073e-12	Up	0.251383	0.196709	0.264623	0.591589	0.571342	0.574838	MAST2
ENSBGRG00000002406	109.926	0.812334	8.79402	141.404	7.14368	1.44301e-18	1.82227e-17	Up	0.00266193	0	0.000909783	0.173457	0.129989	0.179442	MGAM
ENSBGRG00000002417	614.479	0.786987	10.4293	295.642	8.20771	1.82279e-25	3.52158e-24	Up	0.0219723	0.00297808	0.00250319	2.54476	1.64485	3.24352	PRSS55
ENSBGRG00000002423	1138.4	0.564465	16.3117	591.163	9.20741	8.14427e-60	6.36994e-58	Up	0.00428129	0.000652812	0.000548714	1.00836	1.05103	0.975471	DNAI1
ENSBGRG00000002432	21.0978	0.658779	4.5239	7.89123	2.98025	6.071e-06	2.07761e-05	Up	0.00674296	0.0205634	0.0172843	0.113053	0.127866	0.0745035	NR1I2
ENSBGRG00000002445	1100.23	0.689486	14.3204	938.177	9.87372	1.63159e-46	7.83363e-45	Up	0.000889731	0.00217066	0.00273679	1.56029	1.28491	2.01738	C8orf74
ENSBGRG00000002468	1475.12	0.381036	6.2673	5.23457	2.38807	3.67355e-10	2.20265e-09	Up	0.293377	0.5779	0.541453	2.73654	1.84392	2.14357	MLC1
ENSBGRG00000002474	232.715	0.379036	6.61099	5.67965	2.5058	3.81768e-11	2.54998e-10	Up	1.35285	2.31037	2.8089	9.67608	11.821	11.8223	SLC35G2
ENSBGRG00000002479	16.2594	0.923364	4.34792	16.164	4.01471	1.37437e-05	4.46692e-05	Up	0.000332336	0	8.51881e-05	0.00165974	0.00240961	0.00228109	PIK3C2G
ENSBGRG00000002487	9258.7	0.375844	8.40707	8.93671	3.15974	4.20376e-17	4.76008e-16	Up	4.56999	8.12384	9.24386	56.2515	53.0955	68.498	LRRC8B
ENSBGRG00000002490	310.524	0.98765	4.89228	28.4797	4.83186	9.96727e-07	3.80656e-06	Up	0.11518	0.0434886	0.00281184	1.62395	1.04415	1.43791	CELF3
ENSBGRG00000002509	703.923	0.435084	5.50034	5.25289	2.39311	3.79055e-08	1.7594e-07	Up	0.0549384	0.0216639	0.0268885	0.167441	0.144164	0.17761	ATG10
ENSBGRG00000002511	20.9088	0.862454	3.58137	8.50769	3.08877	0.000341795	0.000884679	Up	0.00152004	0.00927107	0.0077927	0.024943	0.0452148	0.070234	DNAJB14
ENSBGRG00000002517	2246.71	0.458504	21.3391	881.651	9.78406	4.92298e-101	1.04935e-98	Up	0.017654	0.0502485	0.0181011	21.7604	21.4297	22.6467	PRSS58
ENSBGRG00000002519	365.243	0.354392	5.33857	3.71136	1.89195	9.36813e-08	4.12142e-07	Up	0.0116925	0.0163957	0.0184871	0.0583161	0.0377868	0.0605159	PIP5K1B
ENSBGRG00000002521	129.67	0.464151	6.09763	7.11184	2.83022	1.07651e-09	6.11449e-09	Up	0.432367	0.559385	0.17464	2.49583	2.32863	2.597	DDIT4L
ENSBGRG00000002525	89.1432	0.299673	5.16554	2.92406	1.54797	2.39749e-07	1.00268e-06	Up	0.00575168	0.00684503	0.00503432	0.0130113	0.0171088	0.0162517	XKR6
ENSBGRG00000002541	52.2694	0.450864	3.81713	3.29666	1.72101	0.000135012	0.000374226	Up	0.0159094	0.00627874	0.00911573	0.0330503	0.0274895	0.0332142	GPR156
ENSBGRG00000002549	1907.25	0.623188	17.134	1637.98	10.6777	8.27591e-66	7.98646e-64	Up	0.00487375	0	0.00249859	3.92836	3.92243	3.73853	SMCO2
ENSBGRG00000002563	3388.9	0.273987	7.26679	3.97514	1.99101	3.68125e-13	3.01415e-12	Up	0.735974	0.441105	0.479921	2.0815	1.84473	2.01584	KIF3A
ENSBGRG00000002579	815.468	0.536048	7.15217	14.2601	3.83391	8.54188e-13	6.75997e-12	Up	0.19653	0.075941	0.0888633	1.56849	0.96494	2.0885	FAIM2
ENSBGRG00000002583	902.37	0.449802	6.39961	7.35415	2.87856	1.55771e-10	9.7751e-10	Up	0.0619749	0.0615597	0.137982	0.642081	0.501363	0.610656	MELK
ENSBGRG00000002585	5069.83	0.763936	4.67457	11.885	3.57107	2.94577e-06	1.05151e-05	Up	1.15512	0.257307	0.165518	5.64139	5.70191	5.39826	FBXO25
ENSBGRG00000002602	1532.76	0.273645	4.7511	2.46249	1.30012	2.02311e-06	7.36115e-06	Up	0.12117	0.0743231	0.0846653	0.188096	0.233188	0.201317	JAZF1
ENSBGRG00000002636	672	1.14854	4.01543	24.4518	4.61187	5.9338e-05	0.000175134	Up	0.134846	0.00143035	0.036068	1.2992	1.25128	1.22727	DMC1
ENSBGRG00000002638	978.425	0.385039	8.49814	9.6606	3.27211	1.92655e-17	2.23902e-16	Up	0.0219274	0.00926336	0.0168377	0.137953	0.156144	0.126176	CMSS1
ENSBGRG00000002640	7521.4	0.191916	11.7727	4.78781	2.25937	5.39584e-32	1.4182e-30	Up	3.45212	3.02718	3.94445	16.1873	15.5665	13.5402	NASP
ENSBGRG00000002648	1247.2	1.05744	11.0118	3201.14	11.6444	3.35234e-28	7.34749e-27	Up	0.0166213	0.0202754	0	31.6859	32.4334	39.0339	TINCR
ENSBGRG00000002655	3082.32	0.237273	7.50252	3.43461	1.78015	6.26021e-14	5.50949e-13	Up	0.0879453	0.111877	0.0836559	0.3529	0.251982	0.276692	LARP7
ENSBGRG00000002658	56.1296	0.567133	4.14664	5.10424	2.3517	3.37384e-05	0.000103368	Up	0.0853523	0.0455509	0.13674	0.593724	0.34116	0.321499	IL4
ENSBGRG00000002692	2280.86	0.223289	8.3009	3.61376	1.8535	1.03324e-16	1.14186e-15	Up	1.72977	1.9383	2.40602	6.68556	7.13134	6.11488	RACGAP1
ENSBGRG00000002699	301.701	1.14933	4.65541	40.8035	5.35062	3.23339e-06	1.14554e-05	Up	1.64762	0.0543198	0.0913158	20.4917	20.6966	24.1237	NUP35
ENSBGRG00000002710	40.2633	0.597479	4.52349	6.51015	2.70269	6.08281e-06	2.08129e-05	Up	0.0521771	0.0262079	0.0125879	0.157662	0.221395	0.156202	TMEM169
ENSBGRG00000002753	4861.12	0.386408	5.10128	3.92087	1.97117	3.37365e-07	1.37621e-06	Up	1.98351	0.936886	0.939207	4.45757	4.62838	4.52545	FDFT1
ENSBGRG00000002761	3361.03	1.29128	4.12166	40.0078	5.32221	3.76158e-05	0.00011438	Up	0.349997	0.0167621	0.00580145	3.99588	4.38497	4.81735	NSUN7
ENSBGRG00000002765	395.817	0.803544	5.63452	23.0643	4.52759	1.75542e-08	8.52528e-08	Up	0.021242	0.00386744	0.00390088	0.248815	0.111047	0.239693	CPVL
ENSBGRG00000002768	153.241	0.439517	5.98263	6.18797	2.62947	2.19564e-09	1.20341e-08	Up	0.100052	0.0455095	0.0539012	0.348444	0.298874	0.465587	ASIC1
ENSBGRG00000002776	409.506	0.784157	9.38903	164.561	7.36247	6.05552e-21	9.04923e-20	Up	0.0270825	0.00991091	0	2.16407	1.46214	1.87703	MYOT
ENSBGRG00000002779	1703.88	0.888017	11.0677	909.098	9.82829	1.79995e-28	3.99014e-27	Up	0.00746532	0.00101184	0	2.42872	1.81967	2.78005	PLCZ1
ENSBGRG00000002794	863.674	0.803213	12.5917	1108.08	10.1139	2.34465e-36	7.43125e-35	Up	0.0840428	0.102519	0.172343	91.2	138.933	130.679	UBL4B
ENSBGRG00000002795	805.779	1.311	3.73035	29.6608	4.89048	0.000191218	0.000517157	Up	0.0415689	0.000724393	0.0015222	0.38131	0.324801	0.446175	CFAP221
ENSBGRG00000002798	2918.46	0.434465	5.39503	5.07692	2.34395	6.85116e-08	3.06632e-07	Up	0.191568	0.477301	0.268307	1.31496	1.30898	1.6717	RBM47
ENSBGRG00000002799	895.679	0.321363	8.19707	6.20846	2.63424	2.46315e-16	2.65137e-15	Up	0.256593	0.138119	0.164537	1.02053	0.946194	1.1635	RABL3
ENSBGRG00000002804	214.57	1.16006	7.86164	556.39	9.11995	3.79137e-15	3.7236e-14	Up	0.035189	0	0	5.87472	4.01679	8.81292	IZUMO3
ENSBGRG00000002812	2353.21	0.499631	18.5207	610.37	9.25354	1.40489e-76	1.79281e-74	Up	0.604005	0.283381	0.0952772	175.587	190.48	178.37	CAPZA3
ENSBGRG00000002820	1563.35	0.464528	6.60205	8.37934	3.06684	4.05501e-11	2.70106e-10	Up	0.154701	0.165356	0.377702	1.70585	1.92668	1.70366	NUF2
ENSBGRG00000002825	101.263	0.489701	4.36714	4.40332	2.13859	1.25881e-05	4.1148e-05	Up	0.00689153	0.0025984	0.00346879	0.0225278	0.0141632	0.0151031	PTPN3
ENSBGRG00000002827	667.387	0.298779	5.79907	3.32336	1.73264	6.66836e-09	3.43549e-08	Up	0.206604	0.21002	0.279086	0.615346	0.887696	0.596774	PKD2L2
ENSBGRG00000002868	466.325	0.220867	12.9645	7.27739	2.86342	1.94571e-38	6.65624e-37	Up	0.737678	0.687622	0.734954	4.62249	4.20742	5.37785	MMACHC
ENSBGRG00000002871	3983.9	0.545896	6.35772	11.0859	3.47066	2.04771e-10	1.26535e-09	Up	0.67725	0.67942	1.97127	10.8624	12.2661	10.6117	ESPL1
ENSBGRG00000002891	1809.75	0.155427	9.2275	2.70232	1.4342	2.77028e-20	3.93664e-19	Up	32.8969	38.7947	37.427	88.6208	86.496	91.6703	EDIL3
ENSBGRG00000002893	976.343	1.13449	4.28374	29.038	4.85987	1.83781e-05	5.84969e-05	Up	10.5745	1.2093	0.271058	106.895	84.6818	119.096	CCL27
ENSBGRG00000002904	202.321	0.681792	6.39423	20.5282	4.35954	1.61355e-10	1.00994e-09	Up	0.00269612	0.000742641	0.00107009	0.0284189	0.0140993	0.0407678	ANO4
ENSBGRG00000002920	1337.16	0.433176	5.91015	5.89763	2.56014	3.41791e-09	1.82687e-08	Up	0.0749099	0.202702	0.128272	0.747411	0.741147	0.681398	TESK2
ENSBGRG00000002927	1165.4	0.203043	5.4268	2.14633	1.10187	5.73742e-08	2.59778e-07	Up	4.88863	6.6482	6.084	11.1474	11.6898	11.3999	TMEM37
ENSBGRG00000002929	925.876	0.47931	15.9403	199.513	7.64034	3.32759e-57	2.42651e-55	Up	0.0177159	0.00864423	0.00363291	1.75435	1.78292	1.88626	TXNDC8
ENSBGRG00000002942	1996.01	1.12866	7.68289	407.701	8.67137	1.55543e-14	1.44082e-13	Up	0.0325856	0	0.00417635	4.22053	5.50875	3.77406	C12orf50
ENSBGRG00000002959	2309.16	0.208283	11.7643	5.46526	2.45029	5.965e-32	1.56356e-30	Up	5.1068	4.41395	3.9481	20.6917	20.4199	25.2273	TOE1
ENSBGRG00000002979	2740.1	0.295367	8.77649	6.03052	2.59228	1.68656e-18	2.12291e-17	Up	0.175439	0.205494	0.297634	1.26321	1.22254	1.23387	POLQ
ENSBGRG00000002980	33.2083	0.825428	3.96285	9.65347	3.27105	7.40603e-05	0.000214795	Up	0.00520392	0.00476098	0.00133393	0.0343429	0.0130608	0.0496578	SLC1A7
ENSBGRG00000002982	330.151	0.165214	11.5637	3.75935	1.91048	6.29647e-31	1.57185e-29	Up	0.120554	0.121816	0.102391	0.390252	0.388703	0.390988	C2orf76
ENSBGRG00000003001	73.7616	0.845772	5.90444	31.8629	4.9938	3.53856e-09	1.88565e-08	Up	0.247705	0	0.126989	2.18698	5.01957	3.81509	FAM13B
ENSBGRG00000003008	363.037	0.545782	4.8532	6.27142	2.64879	1.21485e-06	4.57562e-06	Up	0.443259	0.11163	0.234573	1.45268	1.37167	1.63732	TOMM70
ENSBGRG00000003031	927.119	0.576245	4.82102	6.85942	2.77809	1.42825e-06	5.32354e-06	Up	0.0470208	0.159998	0.192212	0.828525	0.83966	0.828606	FAR2
ENSBGRG00000003038	247.473	1.04016	7.27753	189.997	7.56984	3.39976e-13	2.79149e-12	Up	0.00953792	0	0	0.524946	0.44786	0.695269	LIMA1
ENSBGRG00000003046	1605.78	0.597523	4.21501	5.73011	2.51856	2.49772e-05	7.81046e-05	Up	0.171285	0.496903	0.762157	2.31246	2.87328	2.30428	CHAF1B
ENSBGRG00000003047	28.1374	1.68174	4.77359	261.01	8.02796	1.80967e-06	6.65316e-06	Up	0	0	0	0.0160191	0.00195001	0.00526787	MGAT4C
ENSBGRG00000003052	1001.84	1.0985	6.60537	152.855	7.25602	3.96534e-11	2.64315e-10	Up	0.0168916	0.000624396	0.00104966	0.879017	0.816866	0.845948	ZSWIM2
ENSBGRG00000003055	1648.86	0.235558	7.14487	3.21102	1.68303	9.00805e-13	7.10586e-12	Up	1.13713	1.52442	1.52009	4.17413	4.53692	3.4786	CBX7
ENSBGRG00000003059	16113.1	0.393799	7.35008	7.4356	2.89445	1.9809e-13	1.65619e-12	Up	1.86106	0.888285	0.847583	7.91265	7.78297	8.34041	TRIM24
ENSBGRG00000003062	365.559	0.835465	9.2704	214.539	7.74509	1.85448e-20	2.67048e-19	Up	0.0113184	0.00172584	0	0.795404	0.739633	1.02605	NME5
ENSBGRG00000003066	78.2204	1.39596	3.67841	35.1366	5.1349	0.000234692	0.000625919	Up	0.00628023	0	0	0.0642226	0.0735564	0.0609797	WNT3A
ENSBGRG00000003088	504.087	0.26888	7.00906	3.6925	1.8846	2.39922e-12	1.81151e-11	Up	0.369229	0.342108	0.479948	1.3776	1.53192	1.09169	GAS2L3
ENSBGRG00000003100	96.9361	0.86434	3.61951	8.7452	3.12849	0.000295157	0.000772522	Up	0.0214714	0.00673503	0.00566105	0.153626	0.0255473	0.0883229	ADGRG7
ENSBGRG00000003132	24.0578	0.814483	3.80742	8.58062	3.10108	0.000140423	0.000387783	Up	0.00239508	0.00175297	0.00245574	0.0133285	0.00783678	0.0298315	SLCO1C1
ENSBGRG00000003166	131.981	0.804708	6.72591	42.5886	5.41239	1.745e-11	1.20626e-10	Up	0.0835943	0.305916	0.0857114	8.48884	2.36224	7.07191	KCNA2
ENSBGRG00000003178	27.4674	1.00201	5.53233	46.639	5.54346	3.15997e-08	1.48772e-07	Up	0.00185267	0	0.000949793	0.0389928	0.0303099	0.0545873	SLC17A8
ENSBGRG00000003202	903.829	0.443303	7.00414	8.60369	3.10496	2.48506e-12	1.87341e-11	Up	0.879125	0.405463	0.337623	4.77391	3.84168	3.95031	RIPPLY3
ENSBGRG00000003203	2981.77	0.346222	6.88753	5.22203	2.38461	5.67701e-12	4.13197e-11	Up	46.6956	86.923	49.8701	253.353	312.73	298.893	ARL4A
ENSBGRG00000003230	1053.98	1.08771	10.484	2708.84	11.4035	1.02367e-25	2.00365e-24	Up	0	0	0.103572	72.7894	82.0293	109.582	USP48
ENSBGRG00000003233	967.042	0.632401	14.969	707.411	9.46641	1.17064e-50	6.54377e-49	Up	0.00709437	0.00865402	0.00242468	3.34734	3.45381	4.55432	ASB17
ENSBGRG00000003238	175.697	0.684346	7.67847	38.1796	5.25473	1.61005e-14	1.48928e-13	Up	0.0115494	0.000880532	0.00518085	0.238959	0.174457	0.203984	SLCO1A2
ENSBGRG00000003241	2736.79	0.270849	7.70597	4.24908	2.08715	1.29857e-14	1.2139e-13	Up	0.855661	0.875885	0.537849	2.94183	2.62301	3.11824	PDE4A
ENSBGRG00000003242	5154.13	0.360298	21.3998	209.429	7.71032	1.34097e-101	2.92255e-99	Up	1.06434	1.26947	0.873033	190.243	150.189	262.409	CCIN
ENSBGRG00000003243	315.065	0.39207	7.21933	7.11311	2.83048	5.22455e-13	4.21374e-12	Up	0.0465513	0.0260483	0.0192672	0.20171	0.185156	0.201621	MSH4
ENSBGRG00000003248	6699.18	0.145924	10.6208	2.92783	1.54983	2.38555e-26	4.8453e-25	Up	3.35394	2.77534	3.01438	8.04468	7.74549	8.40454	SCYL2
ENSBGRG00000003279	3236.25	0.165516	19.0811	8.92732	3.15823	3.62333e-81	5.24491e-79	Up	0.336354	0.417639	0.328832	2.91659	2.93844	2.87932	CEP63
ENSBGRG00000003288	84.0174	1.26687	6.82105	399.31	8.64136	9.03793e-12	6.44044e-11	Up	0.00148857	0	0	0.227273	0.143905	0.250199	LRRC52
ENSBGRG00000003316	1604.58	0.254986	10.08	5.93914	2.57025	6.77493e-24	1.19793e-22	Up	3.77841	2.78284	2.55106	15.2028	14.8654	18.666	CCDC59
ENSBGRG00000003330	1511.51	0.264019	5.45122	2.71176	1.43923	5.00241e-08	2.28042e-07	Up	1.91628	2.81178	2.97366	6.69595	6.39854	5.87469	MIEF1
ENSBGRG00000003334	611.352	0.399481	4.02832	3.0509	1.60924	5.61775e-05	0.000166693	Up	2.51868	5.94943	3.64232	11.3323	10.3177	11.7575	SP1
ENSBGRG00000003335	3511.62	0.155843	12.0802	3.68742	1.88261	1.34402e-33	3.76734e-32	Up	6.35352	5.67802	5.52594	17.6833	20.5729	20.2036	HECTD3
ENSBGRG00000003400	1514.21	0.374637	5.00556	3.6687	1.87527	5.56995e-07	2.20356e-06	Up	2.66298	1.68436	3.63596	9.16369	7.90455	9.52261	KIF20A
ENSBGRG00000003402	564.32	0.383813	7.8706	8.1164	3.02084	3.52945e-15	3.47869e-14	Up	0.807219	0.953254	1.16225	7.62165	4.70647	9.13179	TRIM17
ENSBGRG00000003406	55.706	1.37575	6.55158	516.766	9.01337	5.69308e-11	3.7307e-10	Up	0	0	0	0.197767	0.0736199	0.186727	CHIA
ENSBGRG00000003411	899.296	0.239303	5.45651	2.47214	1.30576	4.85575e-08	2.21773e-07	Up	1.92438	2.20431	1.47182	4.24444	3.6998	4.53383	DENND6B
ENSBGRG00000003443	142.447	0.793719	8.73199	122.001	6.93075	2.50238e-18	3.11545e-17	Up	0.00216878	0.000881858	0.00148247	0.168658	0.0978432	0.240599	GYS2
ENSBGRG00000003447	168.548	0.734324	6.31222	24.8508	4.63522	2.75052e-10	1.67405e-09	Up	0.00270959	0.00041316	0.000926072	0.0318972	0.0183866	0.040674	SLC44A5
ENSBGRG00000003460	380.794	0.443165	3.70541	3.12121	1.64211	0.000211053	0.000566693	Up	0.582899	0.320772	0.220191	0.945871	1.27107	0.937679	ZNF454
ENSBGRG00000003476	2316.63	0.89409	7.94558	137.573	7.10406	1.93291e-15	1.94676e-14	Up	0.026704	0.00434329	0.00219042	1.24753	1.34268	1.48779	SLC9B1
ENSBGRG00000003477	7334.23	0.524491	7.51962	15.3906	3.94398	5.49362e-14	4.86352e-13	Up	0.599743	0.188941	0.216864	4.7336	4.70024	4.46486	GKAP1
ENSBGRG00000003485	5265.5	0.869075	4.04153	11.4113	3.5124	5.31026e-05	0.000158102	Up	1.14041	0.137413	0.15959	4.50973	5.27164	4.83707	CSF2
ENSBGRG00000003501	3317.1	0.38215	22.7228	411.153	8.68353	2.66585e-114	7.60435e-112	Up	0.00321346	0.00119302	0.00171905	0.709427	0.834618	0.761106	SPATA16
ENSBGRG00000003503	90.2854	0.734535	6.87015	33.0453	5.04637	6.41331e-12	4.63656e-11	Up	0.222374	0	0.304008	7.08652	5.1815	4.02059	ATP5F1B
ENSBGRG00000003515	5085.9	0.250246	4.61839	2.22797	1.15573	3.86726e-06	1.35918e-05	Up	0.919314	1.11901	1.38491	2.31606	2.18648	2.41664	UHRF1BP1L
ENSBGRG00000003519	1292.02	0.457649	8.10193	13.0669	3.70784	5.40927e-16	5.70237e-15	Up	0.00942351	0.00309486	0.00587163	0.0689648	0.0726648	0.0751905	SPAG16
ENSBGRG00000003545	761.039	0.214093	4.9029	2.07006	1.04967	9.44326e-07	3.61712e-06	Up	0.175712	0.129904	0.149453	0.315068	0.248218	0.289035	EIF2B3
ENSBGRG00000003549	1689.84	0.191331	22.8751	20.7742	4.37672	8.21889e-116	2.45264e-113	Up	0.30624	0.327209	0.323163	6.94375	5.81301	5.25999	STKLD1
ENSBGRG00000003553	150.208	0.780955	4.70932	12.7973	3.67777	2.48539e-06	8.95913e-06	Up	0.134609	0.0123152	0.0552074	0.698672	0.675684	0.957737	AP1M2
ENSBGRG00000003564	10.3821	1.52662	4.31691	96.3532	6.59026	1.58229e-05	5.08899e-05	Up	0	0	0	0.0666676	0.0333546	0.092609	HSD17B6
ENSBGRG00000003566	281.282	0.405623	14.0975	52.646	5.71825	3.93637e-45	1.78397e-43	Up	0.0432245	0.0351514	0.0258529	1.89915	1.31789	1.74393	FAM221B
ENSBGRG00000003572	8884.6	0.296156	9.12212	6.5051	2.70157	7.36667e-20	1.01847e-18	Up	1.26945	0.905227	0.704151	5.49304	5.0894	6.25897	KIF27
ENSBGRG00000003583	310.816	0.305851	8.4603	6.01094	2.58759	2.66691e-17	3.07185e-16	Up	1.44941	1.79101	1.37031	7.96378	10.6524	6.45374	HINT2
ENSBGRG00000003586	637.471	0.228192	9.25187	4.32053	2.11121	2.20593e-20	3.15782e-19	Up	0.169971	0.188584	0.204927	0.625222	0.783158	0.792733	REEP1
ENSBGRG00000003587	4647.5	0.149785	6.9549	2.05871	1.04174	3.52806e-12	2.62601e-11	Up	1.35824	1.45155	1.3615	2.55296	2.39515	2.81128	SAP130
ENSBGRG00000003590	187.363	1.21253	8.87632	1737.51	10.7628	6.9106e-19	8.95424e-18	Up	0	0	0	3.59314	4.29061	3.54439	TEX46
ENSBGRG00000003595	286.825	0.46638	7.65618	11.8819	3.57069	1.91538e-14	1.75996e-13	Up	0.0385073	0.0363661	0.0764179	0.524649	0.411985	0.697056	CDC25C
ENSBGRG00000003597	3451.99	0.253765	6.46743	3.11928	1.64121	9.96808e-11	6.36651e-10	Up	3.94353	2.64409	2.48948	8.12065	9.12099	8.28807	CMAS
ENSBGRG00000003599	1375.87	0.16103	12.1937	3.90018	1.96354	3.35984e-34	9.66927e-33	Up	3.20884	3.07393	3.07324	11.6839	11.9986	9.39227	FAM131A
ENSBGRG00000003624	602.578	0.433287	6.11449	6.27376	2.64933	9.68686e-10	5.52961e-09	Up	0.173087	0.0769332	0.0718504	0.56895	0.675883	0.572491	APH1B
ENSBGRG00000003630	1038.22	0.579287	3.76146	4.52829	2.17897	0.000168922	0.000460777	Up	0.379119	0.187081	0.694412	1.88375	1.22625	2.08521	ORC1
ENSBGRG00000003631	1157.99	0.444863	4.42299	3.91124	1.96762	9.73437e-06	3.2365e-05	Up	0.209402	0.114275	0.0772186	0.463921	0.401822	0.539986	TIAM2
ENSBGRG00000003651	5628.07	0.187493	5.8304	2.1334	1.09316	5.52949e-09	2.88012e-08	Up	2.07767	1.51769	1.88684	3.54785	3.51196	3.519	KDM1A
ENSBGRG00000003657	29.787	1.22615	5.10795	76.8033	6.2631	3.25673e-07	1.33103e-06	Up	0.00325281	0	0	0.0638199	0.0568448	0.116534	SDR9C7
ENSBGRG00000003667	152.728	0.864638	5.8562	33.4398	5.06349	4.73577e-09	2.48538e-08	Up	0.0235865	0.00287718	0.00241838	0.265038	0.32712	0.280352	GNG10
ENSBGRG00000003671	436.85	1.07417	5.38301	55.0354	5.78229	7.32517e-08	3.26036e-07	Up	0.0111733	0.000698958	0.000587502	0.202152	0.215181	0.19607	MEIKIN
ENSBGRG00000003672	1672.03	1.32636	5.2086	120.134	6.9085	1.90269e-07	8.06346e-07	Up	0.0186389	0.000614501	0.000258256	0.729232	0.728248	0.628623	CNIH3
ENSBGRG00000003678	19.8288	1.1146	3.58123	15.9075	3.99163	0.00034198	0.000885042	Up	0	0.0550237	0.231248	1.44818	0.704417	2.02378	ABHD4
ENSBGRG00000003679	196.914	0.355811	5.07697	3.49779	1.80644	3.83498e-07	1.5507e-06	Up	1.13106	0.822256	0.80828	2.08668	3.00759	3.59576	FBXO48
ENSBGRG00000003684	3630.3	0.15255	7.53444	2.21818	1.14938	4.90448e-14	4.35189e-13	Up	1.66691	1.75561	1.97468	3.65336	3.73492	3.46393	IMMT
ENSBGRG00000003686	297.227	0.658869	5.77571	13.9814	3.80544	7.6627e-09	3.92276e-08	Up	0.00245524	0.000728515	0.000476269	0.0149131	0.0172713	0.0137751	ANKS1B
ENSBGRG00000003688	765.431	0.340738	14.3316	29.5141	4.88333	1.38799e-46	6.69723e-45	Up	0.155147	0.0819164	0.0830995	2.65986	2.77242	3.10748	BLZF1
ENSBGRG00000003692	1096.29	0.599099	3.95331	5.16377	2.36842	7.70772e-05	0.00022258	Up	0.188929	0.0842595	0.0394541	0.511938	0.508739	0.426642	MINDY4
ENSBGRG00000003693	236.45	0.371242	3.75432	2.62763	1.39376	0.000173816	0.000472862	Up	0.961812	0.48768	0.635664	1.80646	1.91306	1.24934	BTBD19
ENSBGRG00000003708	644.285	0.9132	7.99425	157.625	7.30036	1.30361e-15	1.33015e-14	Up	0.00480901	0.000617499	0.000259516	0.244684	0.288918	0.274065	LIN7A
ENSBGRG00000003709	96.8709	0.488283	5.35371	6.12253	2.61413	8.61686e-08	3.80385e-07	Up	1.08633	0.331287	0.612612	3.77833	3.39293	4.11009	IZUMO1R
ENSBGRG00000003733	68.1262	1.02586	3.70582	13.9449	3.80167	0.000210708	0.000565846	Up	0.00383208	0.000212479	0.000357193	0.0213749	0.0169687	0.0170297	CFTR
ENSBGRG00000003735	1394.85	0.22803	4.88186	2.16326	1.11321	1.0509e-06	3.99534e-06	Up	0.280743	0.227965	0.178897	0.454891	0.42614	0.4598	APLF
ENSBGRG00000003745	2066.15	0.562037	3.70304	4.23173	2.08125	0.00021303	0.000571606	Up	0.96646	0.29742	0.347882	1.99679	1.58595	2.52184	NDRG3
ENSBGRG00000003757	948.305	0.230686	4.85631	2.1739	1.12028	1.19596e-06	4.51059e-06	Up	0.139941	0.135481	0.18078	0.277336	0.29919	0.32185	GTF2F2
ENSBGRG00000003761	568.811	0.208096	9.91627	4.1801	2.06354	3.53742e-23	5.96656e-22	Up	0.476377	0.471167	0.607252	1.99882	2.07957	1.82262	KLHL20
ENSBGRG00000003769	1368.42	0.170049	13.7484	5.05567	2.3379	5.2098e-43	2.18733e-41	Up	7.21184	6.88022	7.64514	32.317	31.0225	36.0505	SPATA2
ENSBGRG00000003800	3420.98	0.613389	4.00175	5.48173	2.45463	6.28758e-05	0.00018462	Up	5.38	19.2655	22.9788	76.6616	63.6815	97.1395	BAG5
ENSBGRG00000003802	5258.81	0.222601	6.07389	2.55275	1.35205	1.24852e-09	7.03998e-09	Up	9.26012	11.7108	8.89841	20.4436	22.6087	25.7296	GBA2
ENSBGRG00000003805	516.225	0.547567	5.71143	8.73851	3.12739	1.12032e-08	5.58205e-08	Up	0.00881261	0.00246084	0.00430017	0.0315884	0.0507694	0.0401714	GRIK2
ENSBGRG00000003811	1828.52	0.524633	14.4711	192.941	7.59201	1.8451e-47	9.24791e-46	Up	0.00811062	0.00942255	0.00277201	1.28792	0.79155	1.41832	SHISA2
ENSBGRG00000003822	7509.2	0.13979	10.5664	2.78384	1.47708	4.26406e-26	8.5356e-25	Up	1.91791	2.14125	1.74062	4.95313	4.70084	4.93548	ELF2
ENSBGRG00000003823	238.254	0.209496	9.81848	4.16101	2.05693	9.37452e-23	1.54755e-21	Up	0.0664286	0.078981	0.0689731	0.265164	0.297646	0.24325	P4HA3
ENSBGRG00000003831	532.74	0.299768	12.7017	14.0019	3.80755	5.78909e-37	1.88092e-35	Up	0.010472	0.0127741	0.00797153	0.146142	0.10513	0.142055	PTPRQ
ENSBGRG00000003835	1770.73	0.306682	3.69867	2.19514	1.13431	0.00021673	0.000580693	Up	15.532	9.08844	9.33048	23.9319	19.5523	23.6781	FAM53C
ENSBGRG00000003839	600.726	0.542943	4.15972	4.78491	2.25849	3.18638e-05	9.81206e-05	Up	8.9101	3.04707	2.90443	18.097	22.0226	23.5731	C4orf46
ENSBGRG00000003845	1386.97	0.714898	14.6716	1436.83	10.4887	9.80706e-49	5.18331e-47	Up	0.0381803	0	0	17.014	16.922	18.8021	OVGP1
ENSBGRG00000003846	1058.48	0.293753	12.1	11.7486	3.55442	1.05596e-33	2.96847e-32	Up	0.281284	0.221817	0.15003	2.25109	2.19739	2.45723	COA8
ENSBGRG00000003850	1635.38	0.671765	3.95476	6.30575	2.65667	7.66119e-05	0.000221401	Up	0.16815	0.0430918	0.0405668	0.434791	0.366125	0.614773	ATP10A
ENSBGRG00000003852	45.9647	0.482705	4.54978	4.58271	2.1962	5.37016e-06	1.85116e-05	Up	0.0246953	0.0324417	0.0292162	0.13553	0.151154	0.0725084	BEST4
ENSBGRG00000003858	4175.34	0.658025	13.0695	388.032	8.60003	4.92167e-39	1.7201e-37	Up	0.0725917	0.0243514	0.0111645	13.1846	13.532	11.0431	PTP4A3
ENSBGRG00000003860	984.333	0.248032	4.93426	2.3357	1.22385	8.04553e-07	3.11495e-06	Up	0.539097	0.344687	0.365098	0.928223	0.847917	0.858404	ARID3B
ENSBGRG00000003874	9109.91	0.679709	10.6982	154.521	7.27165	1.03794e-26	2.13952e-25	Up	0.17174	0.0380059	0.0381787	11.2075	10.6951	12.3675	ANKAR
ENSBGRG00000003901	1372	0.748441	3.62753	6.56591	2.715	0.000286141	0.000751051	Up	0.0845305	0.18308	0.581936	1.66895	1.53623	1.90956	TTK
ENSBGRG00000003915	2176.9	0.214055	7.36718	2.98346	1.57698	1.74274e-13	1.46401e-12	Up	0.951497	0.80819	0.652306	2.05818	2.08829	2.33697	PPME1
ENSBGRG00000003920	744.876	0.297974	6.18945	3.59078	1.8443	6.03758e-10	3.53169e-09	Up	5.79923	4.51657	3.04928	15.4253	13.4906	14.3188	ZBTB39
ENSBGRG00000003921	2171.6	0.315996	4.54529	2.70624	1.43629	5.48595e-06	1.88906e-05	Up	9.74019	11.3567	17.3147	32.5545	31.6836	30.3393	ALYREF
ENSBGRG00000003922	154.192	1.21397	7.84076	733.386	9.51843	4.47814e-15	4.34747e-14	Up	0	0	0.00110776	0.309867	0.244243	0.276369	TMPRSS12
ENSBGRG00000003966	1062.73	0.336723	5.02074	3.2279	1.6906	5.14735e-07	2.04555e-06	Up	0.807144	0.629892	0.875561	3.12728	1.75346	1.9102	DSN1
ENSBGRG00000004007	6963.7	0.113969	16.7019	3.74118	1.90349	1.26937e-62	1.09919e-60	Up	3.3783	2.94781	3.0725	10.8966	10.9764	9.95093	KAT7
ENSBGRG00000004019	113.899	1.04756	6.14147	86.4347	6.43354	8.17623e-10	4.70746e-09	Up	0.0178743	0	0.0030545	0.673756	0.808603	0.205474	HIGD1C
ENSBGRG00000004029	368.999	0.878554	8.1303	141.328	7.14291	4.28233e-16	4.53408e-15	Up	0.0643685	0	0.0179996	2.59261	5.13919	2.96632	ASB16
ENSBGRG00000004030	1546.85	0.329258	3.9938	2.488	1.31499	6.50237e-05	0.000190437	Up	3.14282	5.1766	5.57343	10.5317	11.9317	8.9759	PCYT2
ENSBGRG00000004034	2483.95	0.424813	8.72011	13.0359	3.70442	2.7792e-18	3.44241e-17	Up	4.67454	1.9368	2.09179	34.0151	34.6432	33.4291	REEP2
ENSBGRG00000004044	10025.5	0.270732	4.02212	2.12715	1.08892	5.76756e-05	0.000170721	Up	6.58642	3.87395	4.61819	10.2445	10.0205	8.72192	SBNO1
ENSBGRG00000004055	1801.89	0.267529	10.3624	6.83167	2.77224	3.67622e-25	7.00468e-24	Up	0.480162	0.318098	0.422273	2.24766	2.38428	2.89447	NUFIP1
ENSBGRG00000004061	3491.45	0.570675	8.15299	25.1538	4.65271	3.55049e-16	3.77984e-15	Up	0.323544	0.226187	0.828374	10.1796	11.2773	10.2361	KIF2C
ENSBGRG00000004063	6646.8	0.516444	3.78203	3.87233	1.9532	0.000155557	0.000426781	Up	0.35437	0.917562	1.11395	2.71816	2.37362	3.30851	ABHD2
ENSBGRG00000004065	599.945	0.44535	7.49512	10.1117	3.33795	6.62397e-14	5.81907e-13	Up	0.488162	0.182663	0.224161	2.75847	2.59458	2.80166	HROB
ENSBGRG00000004071	4974.77	0.173034	9.36076	3.07318	1.61973	7.91688e-21	1.17045e-19	Up	1.79868	2.31962	2.0637	5.69936	5.75814	5.73815	SH3GLB1
ENSBGRG00000004106	1678.53	0.244913	6.73933	3.13954	1.65055	1.59115e-11	1.10464e-10	Up	3.27661	3.93657	3.8417	11.0317	8.38464	11.9684	QTRT1
ENSBGRG00000004114	1613.8	0.263756	9.15236	5.32948	2.41399	5.57016e-20	7.77298e-19	Up	0.365227	0.599737	0.445462	2.25566	2.26456	2.27841	ELOVL4
ENSBGRG00000004115	11352.4	0.216796	7.33439	3.01064	1.59007	2.22732e-13	1.85422e-12	Up	1.76674	2.24368	2.44593	5.70443	6.24066	5.68546	NRDC
ENSBGRG00000004121	85.5502	0.610841	6.11627	13.3251	3.73607	9.57882e-10	5.47438e-09	Up	0.096306	0.0671304	0.282129	1.93369	1.54489	1.98078	CBY3
ENSBGRG00000004130	1294.93	0.273468	9.77911	6.38316	2.67427	1.38426e-22	2.26205e-21	Up	0.0304572	0.051466	0.0387797	0.233061	0.24348	0.220755	RALGPS1
ENSBGRG00000004134	10995.6	0.142646	15.1822	4.48676	2.16568	4.64052e-52	2.72764e-50	Up	1.7607	1.60803	1.71843	7.53378	6.23133	6.89572	KTN1
ENSBGRG00000004142	56.2732	1.18828	4.56064	42.7929	5.4193	5.09989e-06	1.76332e-05	Up	0.190603	0	0	3.20539	1.80213	2.47978	PSCA
ENSBGRG00000004150	5197.79	0.264375	5.00165	2.50066	1.32231	5.68423e-07	2.2451e-06	Up	0.615331	0.853376	0.96026	1.84439	1.73803	1.92749	C2CD3
ENSBGRG00000004182	303.687	0.354785	4.76445	3.22736	1.69036	1.89367e-06	6.93179e-06	Up	1.77861	2.23814	3.35937	6.4917	7.17017	7.94857	C12orf65
ENSBGRG00000004209	1476.9	0.476256	4.46386	4.36487	2.12594	8.04945e-06	2.70786e-05	Up	2.31115	1.1047	0.949045	4.79586	4.68014	7.56604	CSRNP2
ENSBGRG00000004213	1749.22	0.610402	7.09672	20.138	4.33185	1.27753e-12	9.89231e-12	Up	0.320725	1.30689	1.46232	18.6173	18.4664	19.6035	CA9
ENSBGRG00000004231	865.689	0.309085	11.6749	12.1976	3.60853	1.71316e-31	4.39908e-30	Up	0.149875	0.1295	0.0981784	1.19181	1.22367	1.72289	TMEM144
ENSBGRG00000004232	1824.61	0.871232	6.35003	46.281	5.53235	2.15277e-10	1.32858e-09	Up	0.142303	0.0183798	0.0197404	1.76656	2.96552	2.70405	SH3BGRL2
ENSBGRG00000004253	59.9653	0.388439	5.18025	4.034	2.01221	2.21593e-07	9.31363e-07	Up	1.32338	0.756712	0.636046	3.51114	3.35218	3.07398	GALC
ENSBGRG00000004270	7690.98	0.225025	4.84049	2.12761	1.08923	1.29519e-06	4.85935e-06	Up	1.38531	1.88139	1.95082	3.33195	3.46893	3.26813	DNM2
ENSBGRG00000004285	5850.72	0.304665	12.274	13.3565	3.73947	1.24858e-34	3.68065e-33	Up	0.526951	0.303788	0.519326	6.026	5.20248	5.12464	FANCI
ENSBGRG00000004287	69.2141	0.534882	5.06531	6.54024	2.70934	4.07733e-07	1.6405e-06	Up	0.0702891	0.0321531	0.117112	0.495211	0.36589	0.455976	MOV10
ENSBGRG00000004305	778.801	0.763711	13.0573	1004.33	9.97202	5.77241e-39	2.0138e-37	Up	0.00261774	0	0	0.85164	0.816139	0.871214	RFX8
ENSBGRG00000004308	1652.89	0.606616	8.54547	36.3484	5.18382	1.28011e-17	1.51496e-16	Up	0.0173242	0.0665292	0.0717097	1.54866	1.43479	2.14661	CRYZ
ENSBGRG00000004321	1551.59	0.290593	5.22116	2.86242	1.51723	1.77804e-07	7.56828e-07	Up	4.19247	2.36484	3.02366	7.65495	8.30959	8.7722	SELENOS
ENSBGRG00000004322	445.01	0.795971	4.75755	13.8027	3.78688	1.95952e-06	7.15258e-06	Up	0.128307	0.0560006	0.0132764	0.749125	0.574239	1.10198	TSC22D1
ENSBGRG00000004344	7264.73	0.29987	4.40788	2.49976	1.32179	1.04387e-05	3.4541e-05	Up	1.54074	1.87492	2.64913	4.80226	4.3352	4.6432	TOPBP1
ENSBGRG00000004348	700.168	0.229172	5.56373	2.42008	1.27505	2.64073e-08	1.25483e-07	Up	1.55416	1.15346	0.99637	2.76388	2.74701	2.58101	ZFYVE21
ENSBGRG00000004353	5.84492	1.50945	3.81576	54.181	5.75972	0.000135764	0.000375986	Up	0	0	0	0.19627	0.272768	0.199569	OR2G6
ENSBGRG00000004382	127.731	0.339357	4.69479	3.0172	1.59321	2.66883e-06	9.58475e-06	Up	0.574415	0.473443	0.318358	1.50082	1.22376	1.00321	LYNX1
ENSBGRG00000004390	1204.37	0.192401	7.82126	2.83788	1.50481	5.22981e-15	5.04188e-14	Up	0.471447	0.464372	0.585485	1.39571	1.25032	1.27106	IQCB1
ENSBGRG00000004396	2465.28	0.358835	5.75659	4.18628	2.06567	8.58322e-09	4.36291e-08	Up	1.73864	3.59338	2.52775	10.6047	8.60163	10.5849	SMIM2
ENSBGRG00000004399	24.8265	1.62321	4.83458	230.328	7.84755	1.33427e-06	4.99535e-06	Up	0	0	0	0.14608	0.0400689	0.254976	TMEM212
ENSBGRG00000004411	2442.42	0.246238	4.17921	2.04072	1.02908	2.92527e-05	9.05546e-05	Up	1.47679	1.8271	2.15714	3.41146	3.08674	3.60615	ASPSCR1
ENSBGRG00000004420	9292.11	0.216686	13.0565	7.10659	2.82916	5.8376e-39	2.03289e-37	Up	8.20574	8.06285	8.74247	53.2152	44.9238	62.4541	DDX20
ENSBGRG00000004434	3041.34	0.559622	4.9439	6.80557	2.76672	7.65756e-07	2.97186e-06	Up	0.264162	0.0662164	0.117475	0.829107	0.938455	0.969239	SIL1
ENSBGRG00000004438	730.981	0.57803	3.71993	4.439	2.15023	0.000199275	0.000537898	Up	0.15687	0.478392	0.645159	1.95486	1.7602	1.48349	PTPN18
ENSBGRG00000004439	3216.55	0.281588	4.58819	2.44863	1.29198	4.47116e-06	1.56012e-05	Up	13.2931	7.85274	8.40335	21.6648	21.01	22.5397	PRMT5
ENSBGRG00000004455	35.1986	0.426597	4.34779	3.61689	1.85475	1.37519e-05	4.46886e-05	Up	0.974867	1.18918	0.999556	4.28013	2.67675	3.36449	PTBP3
ENSBGRG00000004463	13716.6	0.266656	18.4477	30.2569	4.91919	5.43706e-76	6.84822e-74	Up	4.87448	2.97875	3.466	97.5692	115.906	95.8767	RNF6
ENSBGRG00000004485	2071.34	0.186548	13.2018	5.51276	2.46278	8.56466e-40	3.14043e-38	Up	6.27566	4.72604	4.67721	26.1637	25.4254	26.47	G6PC3
ENSBGRG00000004486	1616.68	0.221626	10.3247	4.88457	2.28823	5.44681e-25	1.02475e-23	Up	3.60598	3.95071	5.04956	19.1582	18.442	18.2892	SH3BP5L
ENSBGRG00000004490	531.544	0.379494	4.91455	3.64279	1.86504	8.89881e-07	3.42549e-06	Up	0.0135047	0.0182848	0.0129043	0.0522608	0.0316002	0.0627822	ENOX1
ENSBGRG00000004498	4884.89	0.451833	5.19604	5.09026	2.34774	2.03581e-07	8.60129e-07	Up	0.465771	1.01176	1.25776	4.02542	4.10778	4.53254	PFKP
ENSBGRG00000004507	1035.16	1.20468	10.1827	4928.36	12.2669	2.36984e-24	4.28005e-23	Up	0.134306	0	0	251.722	205.245	236.534	LCE1A
ENSBGRG00000004516	24.1146	1.42503	4.1908	62.7702	5.97201	2.77973e-05	8.6242e-05	Up	0.000627765	0	0	0.00940549	0.00490175	0.0224902	ITPRID1
ENSBGRG00000004518	2179.66	0.215958	9.97311	4.44988	2.15377	1.9988e-23	3.41292e-22	Up	0.348796	0.504165	0.405625	1.67515	1.74986	1.643	AMN1
ENSBGRG00000004524	1449.09	0.140186	9.21942	2.44941	1.29243	2.98713e-20	4.23239e-19	Up	1.48036	1.58162	1.61311	3.78233	3.41523	3.18221	LSM12
ENSBGRG00000004545	897.194	0.315351	5.64853	3.43728	1.78127	1.61825e-08	7.89664e-08	Up	0.413364	0.342777	0.451643	1.21372	0.944777	1.59036	VLDLR
ENSBGRG00000004565	2933.33	1.14422	6.07367	123.606	6.9496	1.25017e-09	7.04725e-09	Up	0.0238655	0.00222042	0.000622116	0.982654	0.872932	1.07644	FOXA1
ENSBGRG00000004581	6092.26	0.280524	4.00784	2.17995	1.12429	6.12771e-05	0.000180473	Up	72.3001	44.4896	45.496	111.686	95.3022	111.871	POLR1A
ENSBGRG00000004595	6595.19	0.789518	6.71025	39.3382	5.29786	1.94293e-11	1.335e-10	Up	0.225573	0.0403946	0.0336171	3.48046	3.46487	3.56972	TDRD9
ENSBGRG00000004598	455.995	0.591307	8.54503	33.1912	5.05273	1.28507e-17	1.51898e-16	Up	0.0061618	0.0300657	0.020533	0.674259	0.592247	0.439955	ARMH1
ENSBGRG00000004608	3710.66	0.453781	5.83922	6.27548	2.64973	5.2446e-09	2.74203e-08	Up	0.40728	0.205278	0.140924	1.35823	1.39613	1.48614	ST7L
ENSBGRG00000004614	1008.03	0.218829	6.94555	2.86769	1.51989	3.76985e-12	2.79739e-11	Up	0.454185	0.581394	0.573773	1.30016	1.58368	1.29767	POP1
ENSBGRG00000004616	2559.07	0.303712	15.8447	28.0948	4.81223	1.52926e-56	1.09055e-54	Up	0.694786	1.2713	1.09448	26.3395	26.8341	24.7179	NAGS
ENSBGRG00000004637	1532.4	0.41281	7.68705	9.021	3.17329	1.50571e-14	1.39676e-13	Up	0.646356	1.5533	1.05957	9.45207	10.0909	7.1533	SLC2A8
ENSBGRG00000004641	1140.74	0.212385	7.55723	3.04204	1.60504	4.11748e-14	3.66866e-13	Up	0.864514	0.643438	0.627931	1.8924	2.17727	1.80188	NFU1
ENSBGRG00000004645	866.837	0.1552	8.9855	2.62906	1.39455	2.57561e-19	3.42421e-18	Up	0.445984	0.413416	0.434113	1.03937	0.941632	1.09395	HACL1
ENSBGRG00000004656	577.827	0.483984	7.48129	12.302	3.62082	7.35975e-14	6.45084e-13	Up	0.133819	0.0771904	0.0393544	1.00432	0.847025	0.91556	TMEM53
ENSBGRG00000004694	834.133	0.493006	8.20976	16.5351	4.04746	2.21636e-16	2.39503e-15	Up	0.107304	0.274254	0.285532	2.73415	4.32797	2.96145	DNAJB13
ENSBGRG00000004697	721.595	0.343928	5.74772	3.9362	1.9768	9.0457e-09	4.57283e-08	Up	3.26184	3.54683	5.03938	12.2255	18.4174	11.7614	IMP4
ENSBGRG00000004716	1331.6	0.170147	10.2032	3.33118	1.73603	1.91927e-24	3.48578e-23	Up	3.06897	3.11561	2.39107	8.35131	8.80981	8.61591	LINS1
ENSBGRG00000004720	11395.8	0.266594	7.44865	3.96074	1.98577	9.43e-14	8.15487e-13	Up	4.57641	2.86513	3.45911	13.2447	11.3685	14.3327	ZC3H14
ENSBGRG00000004754	174.682	0.999866	5.47216	44.3675	5.47143	4.44576e-08	2.0425e-07	Up	0.00826778	0.0005603	0.000941907	0.138619	0.0669479	0.184241	DTHD1
ENSBGRG00000004772	1500.67	0.233309	6.68441	2.94758	1.55953	2.3186e-11	1.57582e-10	Up	0.868372	0.628868	0.638059	1.88329	2.18303	1.62601	PAAF1
ENSBGRG00000004775	1652.95	0.145702	10.4173	2.86357	1.51781	2.06833e-25	3.99198e-24	Up	0.466743	0.519878	0.53071	1.27228	1.35485	1.30581	USP12
ENSBGRG00000004804	1678.36	0.229518	6.79812	2.94914	1.56029	1.05991e-11	7.49508e-11	Up	0.10011	0.138976	0.120435	0.286572	0.329185	0.342592	FGD4
ENSBGRG00000004819	1488.71	0.158106	12.7801	4.05756	2.02061	2.11872e-37	7.00115e-36	Up	0.14256	0.113603	0.131235	0.478222	0.497749	0.447737	AGTPBP1
ENSBGRG00000004828	3639.64	0.257277	11.3618	7.58487	2.92312	6.48036e-30	1.54422e-28	Up	1.08068	1.23742	1.63942	8.73694	9.00431	9.49074	INTS12
ENSBGRG00000004842	38.0815	1.2684	6.67278	353.061	8.46377	2.51007e-11	1.7006e-10	Up	0	0	0	1.31398	1.86123	1.31235	SCO2
ENSBGRG00000004845	843.596	0.201958	5.41218	2.13322	1.09303	6.22607e-08	2.80528e-07	Up	0.076201	0.0814387	0.0966077	0.165914	0.152004	0.173424	SCLT1
ENSBGRG00000004846	21.5008	0.952031	4.62276	21.127	4.40101	3.7866e-06	1.33276e-05	Up	0.119455	0.0971439	0	1.22156	0.858705	1.97313	SDE2
ENSBGRG00000004876	1339.79	0.266249	6.07277	3.06709	1.61687	1.25719e-09	7.08271e-09	Up	0.330928	0.491084	0.51578	1.32491	1.22057	1.18023	UCHL3
ENSBGRG00000004880	1264.23	0.27786	4.1092	2.20653	1.14178	3.97039e-05	0.000120184	Up	0.630637	0.408382	0.376523	0.874399	0.99294	0.946699	HSDL2
ENSBGRG00000004887	2268.35	0.642523	8.95024	53.8447	5.75073	3.54703e-19	4.6772e-18	Up	0.11836	0.0237467	0.0367265	2.80721	2.76965	3.06501	CPT1B
ENSBGRG00000004889	347.458	0.398383	4.10142	3.10358	1.63394	4.10618e-05	0.00012412	Up	0.142955	0.0927204	0.0908051	0.308462	0.20328	0.399257	MRPL48
ENSBGRG00000004890	2645.74	0.202436	7.30025	2.7853	1.47783	2.87226e-13	2.37482e-12	Up	0.57615	0.694536	0.736821	1.60178	1.64356	1.81584	PHTF1
ENSBGRG00000004897	576.027	0.130939	12.2199	3.03158	1.60007	2.43285e-34	7.10692e-33	Up	0.321673	0.288688	0.294482	0.862259	0.820149	0.801617	LRSAM1
ENSBGRG00000004929	664.197	1.22995	5.29446	91.2597	6.51191	1.19366e-07	5.19136e-07	Up	0.00775471	0.000248935	0.000209239	0.244017	0.213976	0.211541	LRRIQ3
ENSBGRG00000004932	11660.1	0.25851	6.94992	3.47406	1.79662	3.65495e-12	2.71837e-11	Up	5.40616	7.52557	8.45548	23.3095	21.9681	22.1861	CTR9
ENSBGRG00000004956	5694.8	0.514326	10.6236	44.1392	5.46399	2.31493e-26	4.71171e-25	Up	0.434188	0.17699	0.153242	11.1969	12.1421	7.08392	USP53
ENSBGRG00000004966	997.078	0.294375	18.8268	46.5963	5.54214	4.55597e-79	6.22339e-77	Up	0.0314233	0.0173577	0.0194531	1.06342	0.943086	0.884969	MROH8
ENSBGRG00000004983	233.926	0.644279	10.0951	90.7634	6.50404	5.80939e-24	1.03286e-22	Up	0.00692433	0.0105582	0.00709969	0.610112	0.391342	0.984164	SUN5
ENSBGRG00000004993	633.76	0.239752	5.16646	2.35981	1.23867	2.38565e-07	9.9817e-07	Up	5.37867	6.33172	7.79026	15.135	13.9853	12.6944	IDI1
ENSBGRG00000004999	47.94	0.523919	4.69099	5.49339	2.4577	2.71889e-06	9.74797e-06	Up	1.17962	0.327034	0.659725	3.97849	3.82785	3.08788	FUT8
ENSBGRG00000005000	285.93	0.683428	3.95007	6.49615	2.69959	7.81298e-05	0.000225351	Up	0.0156314	0.00304555	0.00434071	0.0535152	0.0445593	0.0365632	ESRRG
ENSBGRG00000005004	549.266	0.963087	9.41395	536.137	9.06646	4.77828e-21	7.20158e-20	Up	0	0.00600212	0	0.820046	0.719364	1.14135	BANF2
ENSBGRG00000005017	401.536	0.769625	11.7063	515.355	9.00942	1.18394e-31	3.05383e-30	Up	0.00350002	0.00213474	0.00179433	1.075	1.1257	1.29141	CCDC196
ENSBGRG00000005031	3130.58	0.238239	7.21188	3.29014	1.71815	5.51836e-13	4.43963e-12	Up	0.408767	0.345125	0.399133	0.946281	1.13618	1.33984	PREP
ENSBGRG00000005037	7.35679	1.56111	3.90278	68.2461	6.09267	9.50942e-05	0.000270421	Up	0	0	0	0.0150122	0.00753398	0.00626239	TRHR
ENSBGRG00000005046	1501.17	0.435366	19.9052	406.194	8.66603	3.67191e-88	6.30301e-86	Up	0.211812	0.155026	0.477787	98.6798	105.061	112.307	CCDC54
ENSBGRG00000005050	971.394	0.415899	15.1649	79.1804	6.30707	6.03658e-52	3.51626e-50	Up	0.0156486	0.021634	0.0320899	1.98878	1.83787	1.18692	NME8
ENSBGRG00000005067	2182.42	0.293297	4.31887	2.40612	1.26671	1.56828e-05	5.0498e-05	Up	0.874232	0.611587	0.463389	1.41356	1.44684	1.3639	KIAA1958
ENSBGRG00000005072	277.178	0.96363	9.19466	464.728	8.86024	3.76191e-20	5.29919e-19	Up	0	0.0320251	0	5.47558	3.80052	2.85975	CFAP97D1
ENSBGRG00000005085	1865.95	0.22298	8.46862	3.70207	1.88833	2.48314e-17	2.87212e-16	Up	0.331734	0.455332	0.439126	1.44649	1.25934	1.4069	ZC3H3
ENSBGRG00000005089	3185.7	0.280659	6.80155	3.75527	1.90892	1.03499e-11	7.33227e-11	Up	26.8541	20.5799	15.6417	67.4149	65.6009	80.0164	RFNG
ENSBGRG00000005098	1353.6	0.231869	5.38866	2.37753	1.24946	7.09841e-08	3.16669e-07	Up	10.109	8.75846	6.40362	17.4493	19.1115	17.6065	MTIF3
ENSBGRG00000005106	1161.27	1.08427	6.15988	102.465	6.67899	7.27984e-10	4.22018e-09	Up	0.159512	0.0104239	0.00876169	5.41179	4.15381	6.72938	THEG
ENSBGRG00000005115	1574.25	0.297163	6.2626	3.63262	1.86101	3.78608e-10	2.26522e-09	Up	0.890442	1.14143	0.80003	3.32719	2.32433	3.62617	C2orf42
ENSBGRG00000005124	19.0389	1.28333	5.81605	176.55	7.46393	6.0254e-09	3.12416e-08	Up	0	0	0	0.0652119	0.0664937	0.0572156	BPIFB2
ENSBGRG00000005132	2699.13	0.153597	10.3354	3.00526	1.58749	4.87185e-25	9.21046e-24	Up	8.70916	7.76258	9.28549	22.7204	23.8212	23.5418	GPS1
ENSBGRG00000005133	1588.55	0.609704	13.2322	268.307	8.06774	5.71629e-40	2.12006e-38	Up	0.0318699	0.0129588	0.00466815	3.93578	3.60576	4.42275	RHCG
ENSBGRG00000005139	1350.74	0.148996	10.4089	2.92995	1.55087	2.2592e-25	4.35603e-24	Up	2.75886	2.242	2.39662	6.66778	6.29702	6.63723	TRAPPC6B
ENSBGRG00000005149	3210.15	0.130693	7.94348	2.0536	1.03816	1.96593e-15	1.97786e-14	Up	0.96308	0.875043	0.78414	1.72294	1.57178	1.57297	PTBP2
ENSBGRG00000005151	2147.52	0.273429	3.96225	2.11902	1.0834	7.42454e-05	0.000215235	Up	0.176064	0.260511	0.283568	0.482627	0.462993	0.440499	GPATCH2
ENSBGRG00000005160	748.788	0.653314	4.10222	6.40873	2.68004	4.09198e-05	0.00012371	Up	0.486801	2.04656	2.27282	8.2548	7.54396	12.1661	KCNG1
ENSBGRG00000005164	1121.65	0.195284	5.31033	2.05199	1.03702	1.09429e-07	4.7817e-07	Up	1.28033	1.42716	1.35802	2.71173	2.12359	2.70916	PDK2
ENSBGRG00000005193	595.153	1.20133	4.77221	53.1879	5.73303	1.82213e-06	6.69392e-06	Up	0.454187	0.0194399	0.01634	5.58829	10.3163	7.28875	UBXN10
ENSBGRG00000005208	7.18274	1.50817	4.01729	66.6612	6.05878	5.887e-05	0.000173911	Up	0	0	0	0.526618	0.355172	0.668732	OR10A4
ENSBGRG00000005210	1089.53	0.734696	10.2229	182.366	7.5107	1.56644e-24	2.86914e-23	Up	0.0147708	0.00156679	0.00460931	1.18258	0.83289	1.44626	VWA5B1
ENSBGRG00000005212	22027.4	0.296269	7.59703	4.75936	2.25077	3.02994e-14	2.72976e-13	Up	6.81597	3.80633	4.29449	20.7316	21.4406	21.8072	RPN2
ENSBGRG00000005222	2388.23	0.212248	20.0478	19.0945	4.25509	2.1117e-89	3.69015e-87	Up	0.13141	0.0964255	0.102215	2.17432	1.75114	1.78288	SLC4A8
ENSBGRG00000005229	28.682	1.40496	5.04257	135.732	7.08461	4.59322e-07	1.83209e-06	Up	0.0442471	0	0	0.978615	2.23748	3.02223	OR2D3
ENSBGRG00000005233	1354.05	0.60373	4.98796	8.06334	3.01138	6.10208e-07	2.40085e-06	Up	0.850513	0.223849	0.251963	2.87803	3.2597	3.43646	LOXL1
ENSBGRG00000005243	171.767	0.576577	6.6869	14.4752	3.85551	2.2795e-11	1.55033e-10	Up	0.0878524	0.0776031	0.0217428	1.10228	0.624022	0.710012	ZNF215
ENSBGRG00000005246	43.53	0.790128	6.59862	37.1105	5.21376	4.15e-11	2.75866e-10	Up	0.0178761	0	0.00366576	0.227017	0.300432	0.229835	C19orf38
ENSBGRG00000005253	386.294	0.364339	3.9268	2.69575	1.43069	8.60834e-05	0.000246641	Up	0.141773	0.152665	0.265664	0.444355	0.432621	0.495637	SPC25
ENSBGRG00000005258	349.623	0.243589	5.98392	2.74654	1.45762	2.17836e-09	1.19462e-08	Up	1.90346	1.57559	1.52349	4.23344	3.43041	4.73436	GJA9
ENSBGRG00000005261	4120.3	0.221704	5.1338	2.20104	1.13818	2.83953e-07	1.17088e-06	Up	1.86638	1.26448	1.36698	2.96727	3.19583	2.78082	JADE1
ENSBGRG00000005262	482.318	0.590577	14.3341	353.453	8.46537	1.3403e-46	6.48323e-45	Up	0.0136456	0.00832277	0.0279824	5.963	5.39339	5.03486	ODF3L2
ENSBGRG00000005267	3353.25	0.190479	21.7351	17.6314	4.14008	9.56454e-105	2.23522e-102	Up	0.350855	0.351901	0.266808	4.77552	5.32621	5.31045	CCDC62
ENSBGRG00000005277	2823.74	0.813545	5.47607	21.933	4.45503	4.34864e-08	2.00167e-07	Up	1.26283	0.222574	0.16739	10.4074	10.962	10.9563	ADSS1
ENSBGRG00000005283	2867.5	0.174679	7.77824	2.56453	1.3587	7.35402e-15	7.01653e-14	Up	0.535138	0.66692	0.631864	1.36064	1.48993	1.40707	NAA35
ENSBGRG00000005284	2848.63	0.338473	4.88672	3.1471	1.65402	1.02528e-06	3.90713e-06	Up	0.423062	0.267636	0.24463	0.867249	0.708232	1.06995	KIFAP3
ENSBGRG00000005301	120.677	0.894136	7.80957	126.484	6.98281	5.73841e-15	5.52122e-14	Up	0.0102688	0	0	0.448369	0.30698	0.470345	TSGA13
ENSBGRG00000005309	3293.5	0.235285	6.85281	3.05752	1.61236	7.24153e-12	5.21396e-11	Up	1.01292	1.42762	1.38067	3.52363	3.30247	3.75525	CARM1
ENSBGRG00000005326	1129.93	0.354094	5.50378	3.86067	1.94885	3.71741e-08	1.72835e-07	Up	2.24558	1.17074	1.3488	5.06015	6.74853	4.79656	C14orf93
ENSBGRG00000005327	83.269	0.636522	3.86362	5.49941	2.45928	0.00011172	0.000314064	Up	0.0092622	0.00315305	0.00287112	0.033348	0.0153773	0.0271172	RSPO2
ENSBGRG00000005334	487.142	0.209114	13.6689	7.25195	2.85837	1.55657e-42	6.41035e-41	Up	0.208019	0.147675	0.197553	1.22744	1.22613	1.18975	SLC43A3
ENSBGRG00000005336	5112.81	0.967366	3.7405	12.2817	3.61843	0.000183652	0.000498293	Up	0.438693	0.0452854	0.0395568	1.82789	1.63314	2.24761	KIF5C
ENSBGRG00000005346	4747.4	0.269514	33.2157	495.277	8.95209	6.38761e-242	1.54876e-238	Up	0.0215966	0.0298571	0.025096	11.062	11.8299	11.1319	FAM71D
ENSBGRG00000005351	956.073	0.973734	6.56135	83.8079	6.38901	5.33215e-11	3.50365e-10	Up	1.17566	0.0811768	0.136465	32.2534	45.9571	26.5593	TKTL2
ENSBGRG00000005366	1145.68	0.277336	4.3114	2.29057	1.19571	1.62222e-05	5.2105e-05	Up	4.42554	2.69282	2.99634	6.38232	6.96899	7.52847	CDC34
ENSBGRG00000005368	9.81473	1.52589	3.61679	45.8495	5.51883	0.000298279	0.000780063	Up	0.136501	0	0	0.973869	3.65429	1.91954	WDR83
ENSBGRG00000005371	83.583	1.2901	4.50785	56.3211	5.8156	6.54867e-06	2.22967e-05	Up	0.00968844	0	0	0.11146	0.126984	0.253834	NXPE2
ENSBGRG00000005375	1519.11	0.281363	5.43302	2.88516	1.52865	5.54089e-08	2.51466e-07	Up	1.0929	0.697409	0.640328	2.16369	2.2494	1.91499	TMA16
ENSBGRG00000005376	844.304	1.39104	3.99864	47.2508	5.56227	6.37063e-05	0.000186748	Up	0.0145598	0.000186955	0.000314286	0.191791	0.209252	0.229994	SPATA17
ENSBGRG00000005389	519.818	0.823084	3.65718	8.05656	3.01016	0.000255008	0.00067546	Up	1.57508	0.377839	0.162173	5.02159	4.66559	5.49876	FBXW9
ENSBGRG00000005393	131.616	0.429773	6.10327	6.16038	2.62302	1.03921e-09	5.9148e-09	Up	0.265937	0.313937	0.290264	1.70148	0.995191	2.13124	STAC3
ENSBGRG00000005400	2247.19	0.431988	3.92874	3.24263	1.69717	8.5393e-05	0.00024488	Up	13.2499	5.53534	6.03894	21.3058	25.5881	25.4014	PSMB5
ENSBGRG00000005403	347.351	0.426185	7.63208	9.53133	3.25268	2.30994e-14	2.10258e-13	Up	0.0697738	0.0977895	0.101984	0.695865	0.528804	1.09054	CTH
ENSBGRG00000005411	100.731	0.683121	5.38015	12.7754	3.6753	7.44242e-08	3.30647e-07	Up	0.0045921	0.00120035	0.000840786	0.0277311	0.0267093	0.0221844	TNR
ENSBGRG00000005418	33.8831	0.739192	6.16945	23.5949	4.56041	6.85293e-10	3.98699e-09	Up	0.144198	0.234532	0	2.67483	3.00249	2.12434	PSMB11
ENSBGRG00000005420	1474.34	0.264343	20.2707	41.0244	5.35841	2.33489e-91	4.27263e-89	Up	0.0445812	0.0527826	0.0302494	1.52063	1.5372	1.64457	SPATA6L
ENSBGRG00000005436	398.205	0.644823	12.1002	223.249	7.80251	1.05309e-33	2.96469e-32	Up	0.0137376	0.0418944	0.0140856	4.00867	3.49384	6.01633	GOLM1
ENSBGRG00000005441	2797.9	0.114397	12.3946	2.67197	1.4179	2.79426e-35	8.54893e-34	Up	3.78139	3.74057	3.89388	9.08073	9.73589	8.79981	ATP6V1D
ENSBGRG00000005458	369.837	0.403995	5.63464	4.84456	2.27637	1.75429e-08	8.52192e-08	Up	0.398783	0.774139	0.329744	2.29446	2.12051	2.14207	SGCA
ENSBGRG00000005474	4788.81	0.190235	9.33941	3.42637	1.77668	9.68745e-21	1.4257e-19	Up	0.423591	0.327564	0.338551	1.02156	1.17332	1.17444	ANKRD28
ENSBGRG00000005486	332.863	0.935497	4.51465	18.6803	4.22344	6.34204e-06	2.16617e-05	Up	5.2732	0.338551	0.924838	33.9091	33.6929	41.5375	ARL4D
ENSBGRG00000005489	475.96	0.276827	5.44603	2.84339	1.50761	5.15055e-08	2.34299e-07	Up	0.648569	0.945847	0.876752	2.17144	1.79449	2.38748	MFSD9
ENSBGRG00000005493	2141.76	0.31803	5.94963	3.7119	1.89216	2.68755e-09	1.45494e-08	Up	0.245525	0.319891	0.159556	0.821781	0.782622	0.820333	PPFIBP2
ENSBGRG00000005499	5667.63	0.292142	15.6347	23.712	4.56755	4.22504e-55	2.80662e-53	Up	0.160272	0.0953775	0.0972864	2.34669	2.77106	2.42953	LARP1B
ENSBGRG00000005507	201.413	0.475169	3.92103	3.63801	1.86315	8.81723e-05	0.000252067	Up	0.387986	0.148342	0.160312	0.875875	0.749299	0.6631	NQO1
ENSBGRG00000005512	134.802	0.406486	6.03996	5.48374	2.45516	1.5415e-09	8.60941e-09	Up	0.201784	0.260624	0.219065	1.01621	0.803237	1.53802	ANKRD53
ENSBGRG00000005521	297.5	1.32732	8.61138	2759.29	11.4301	7.21892e-18	8.70805e-17	Up	0	0	0	33.8316	19.7857	51.9177	MBD3L1
ENSBGRG00000005536	958.901	0.173867	8.06759	2.64394	1.40269	7.16977e-16	7.46094e-15	Up	0.298334	0.303135	0.336412	0.737346	0.698767	0.807339	RRP15
ENSBGRG00000005541	1167.22	0.419659	4.44086	3.63927	1.86365	8.95981e-06	2.99541e-05	Up	6.01341	2.48474	2.82075	12.7435	12.1844	12.1511	YIPF2
ENSBGRG00000005546	1191.26	0.25645	7.21532	3.60592	1.85037	5.38064e-13	4.33423e-12	Up	1.13581	0.901729	1.30173	3.43226	4.27206	3.22307	CETN3
ENSBGRG00000005557	99.6832	0.379855	4.21023	3.02991	1.59928	2.55105e-05	7.96568e-05	Up	2.88396	2.16942	1.52778	6.00123	4.75394	7.17768	PLPP6
ENSBGRG00000005562	1100.77	0.313807	5.10037	3.03255	1.60053	3.38983e-07	1.38193e-06	Up	0.0564777	0.0414392	0.029559	0.13267	0.101676	0.11408	BBS9
ENSBGRG00000005578	1375.28	0.911244	8.51852	217.136	7.76245	1.616e-17	1.89399e-16	Up	0.0121922	0	0.011112	1.67061	1.62898	1.33488	BHMT
ENSBGRG00000005582	806.36	0.707344	13.6872	821.193	9.68158	1.21034e-42	5.04636e-41	Up	0.00355604	0.0173513	0	4.35615	4.72824	5.17689	BPIFA3
ENSBGRG00000005596	1025.29	0.795844	4.04694	9.32261	3.22073	5.1891e-05	0.000154732	Up	1.59698	0.393452	0.193587	5.16364	5.65126	7.29354	CYB5R2
ENSBGRG00000005606	1284.29	0.110051	9.147	2.00923	1.00664	5.85351e-20	8.15079e-19	Up	3.94674	4.04361	3.81531	7.19875	6.97381	7.2705	REXO2
ENSBGRG00000005608	2721.45	0.182856	6.31841	2.2274	1.15536	2.64266e-10	1.61194e-09	Up	2.21727	2.17384	2.6946	4.98217	4.52187	4.80405	CHFR
ENSBGRG00000005615	3518.96	0.331674	8.50628	7.06805	2.82131	1.79605e-17	2.09237e-16	Up	0.22353	0.162088	0.114596	0.938263	1.01152	1.22478	LRRC28
ENSBGRG00000005622	7.66772	1.41442	3.64616	35.6843	5.15722	0.000266189	0.000702676	Up	0.00634502	0	0	0.108645	0.0613396	0.0679822	BPIFA1
ENSBGRG00000005632	474.579	0.209836	4.98939	2.06616	1.04695	6.05715e-07	2.38511e-06	Up	2.78462	2.3691	2.41869	4.26443	4.47786	5.37436	TIMM10
ENSBGRG00000005641	4448.88	0.127748	11.0114	2.65128	1.40669	3.36643e-28	7.36174e-27	Up	1.97897	1.77353	1.8306	4.2185	4.61016	4.55029	MMADHC
ENSBGRG00000005646	441.07	0.225445	6.71607	2.85621	1.5141	1.86698e-11	1.28737e-10	Up	1.51902	1.53317	1.80258	4.302	3.60673	4.64194	CDC26
ENSBGRG00000005649	781.309	0.25065	5.15898	2.45054	1.2931	2.483e-07	1.0362e-06	Up	3.84261	3.50004	3.23698	6.72698	7.06199	9.55585	PDIK1L
ENSBGRG00000005654	3697.02	0.628878	5.2218	9.73968	3.28387	1.77196e-07	7.54571e-07	Up	0.159174	0.0419573	0.0396429	0.733325	0.69341	0.674002	CFAP54
ENSBGRG00000005656	2079.74	0.143471	9.80544	2.65149	1.4068	1.06682e-22	1.75515e-21	Up	5.01526	4.72027	4.71768	10.9478	11.2332	12.4354	GET3
ENSBGRG00000005663	98.4985	0.452815	7.88603	11.8837	3.57091	3.11957e-15	3.09199e-14	Up	0.0109793	0.00446432	0.00643275	0.0809429	0.0629845	0.0927773	DMGDH
ENSBGRG00000005673	885.556	0.307694	9.28584	7.24605	2.85719	1.6043e-20	2.31882e-19	Up	0.102575	0.142874	0.183494	0.901548	0.988929	0.932413	CEP41
ENSBGRG00000005675	2736.38	0.438804	6.49237	7.2044	2.84888	8.44959e-11	5.43424e-10	Up	0.504162	0.298601	0.197797	2.07606	1.73354	2.64839	IFT57
ENSBGRG00000005690	11207.6	0.110594	11.7608	2.46345	1.30068	6.2123e-32	1.62618e-30	Up	8.93575	9.0315	9.03633	19.265	21.1981	19.7201	NBR1
ENSBGRG00000005709	291.466	0.777052	8.98161	126.166	6.97918	2.66844e-19	3.54519e-18	Up	0.00115283	0	0.00354607	0.186979	0.14031	0.225676	MROH9
ENSBGRG00000005711	5915.16	0.168397	6.149	2.04978	1.03547	7.7973e-10	4.50668e-09	Up	2.19659	1.67567	1.91716	3.51067	3.58681	3.62804	PTDSS1
ENSBGRG00000005730	64.3794	0.710692	3.57258	5.81187	2.539	0.000353486	0.000912507	Up	0.0056513	0.00223032	0.000852122	0.0183809	0.0121132	0.0151374	GALNT14
ENSBGRG00000005733	1084.83	0.17458	5.96037	2.05703	1.04056	2.51662e-09	1.36469e-08	Up	0.493744	0.526635	0.554148	0.953925	0.90804	1.06687	MRPS9
ENSBGRG00000005736	91.2043	0.645278	8.13959	38.1153	5.2523	3.96626e-16	4.21323e-15	Up	0.0167681	0.0204544	0.068771	1.48942	0.904036	1.32497	FGF22
ENSBGRG00000005754	1381.17	0.194006	8.77312	3.2536	1.70204	1.73779e-18	2.18599e-17	Up	1.27458	1.01352	0.884528	3.14551	3.19449	2.98077	RWDD1
ENSBGRG00000005757	138.722	1.10842	7.63829	353.715	8.46644	2.20123e-14	2.00928e-13	Up	0	0.00425025	0.0035725	0.765643	0.593349	1.03594	ABRA
ENSBGRG00000005759	1155.23	0.792078	7.40712	58.3644	5.86702	1.29069e-13	1.0995e-12	Up	0.072105	0.0162883	0.00821457	1.6862	1.81515	1.5463	WDR93
ENSBGRG00000005760	237.71	0.590336	4.21698	5.61558	2.48943	2.47601e-05	7.74881e-05	Up	0.377046	0.134616	0.100577	0.85294	0.987055	1.23574	CNKSR1
ENSBGRG00000005778	100.99	0.640083	4.65891	7.90131	2.98209	3.17883e-06	1.12806e-05	Up	0.0195029	0.00726932	0.00722108	0.0815539	0.0439125	0.115726	HHLA2
ENSBGRG00000005782	4220.54	0.156485	7.68673	2.30195	1.20286	1.50949e-14	1.3996e-13	Up	3.96879	3.13688	3.65752	7.77885	7.63562	7.01792	ANKLE2
ENSBGRG00000005785	1582.73	0.212611	17.7123	13.6028	3.76583	3.36823e-70	3.64992e-68	Up	0.0154486	0.0152463	0.0156806	0.185543	0.226301	0.159958	SLC24A3
ENSBGRG00000005786	433.073	0.483765	6.61843	9.20082	3.20176	3.63034e-11	2.43491e-10	Up	0.738012	0.275452	0.282352	4.11406	3.44035	3.20126	MAPK15
ENSBGRG00000005793	44.8068	1.25935	6.90775	415.665	8.69928	4.92411e-12	3.60835e-11	Up	0	0	0	3.09775	2.74451	3.83794	OVCH2
ENSBGRG00000005798	1379.68	0.65127	5.07196	9.87113	3.30321	3.93738e-07	1.58913e-06	Up	0.125013	0.0530423	0.0243453	0.502898	0.491843	0.784651	TTC23
ENSBGRG00000005820	833.369	1.07995	10.2453	2141.5	11.0644	1.2421e-24	2.29458e-23	Up	0	0	0.00206794	1.41951	1.11362	1.64838	SMIM31
ENSBGRG00000005826	705.586	0.275838	4.14023	2.20692	1.14203	3.46954e-05	0.000106066	Up	4.52463	3.85582	2.62056	6.72684	7.99203	7.14833	DPH3
ENSBGRG00000005837	1344.85	0.25155	6.47576	3.09293	1.62897	9.43372e-11	6.03715e-10	Up	0.457181	0.551128	0.612144	1.41599	1.35858	1.75884	MTF1
ENSBGRG00000005838	316.453	0.371766	3.58668	2.51997	1.33341	0.000334912	0.000868489	Up	0.81914	0.445486	0.43394	1.33198	1.05332	1.46732	HOOK2
ENSBGRG00000005842	32.8907	1.33029	3.6492	28.93	4.85449	0.000263063	0.000694992	Up	0.00454681	0	0	0.0546062	0.0174696	0.0482083	HTR3B
ENSBGRG00000005869	60.1411	0.761644	5.52328	18.4656	4.20677	3.32729e-08	1.56156e-07	Up	0.00414625	0.00337185	0.0155879	0.156782	0.0750276	0.161037	FMO3
ENSBGRG00000005873	2596.44	0.203858	5.29586	2.11346	1.0796	1.1846e-07	5.15658e-07	Up	1.91255	2.39453	1.96238	4.36682	3.44564	4.17078	CIP2A
ENSBGRG00000005881	3789.44	0.338982	5.975	4.0711	2.02542	2.30085e-09	1.25646e-08	Up	0.8045	0.436435	0.837827	2.70077	2.41183	2.55793	BRCA1
ENSBGRG00000005898	1219.92	0.196772	12.9772	5.87076	2.55355	1.64849e-38	5.64944e-37	Up	0.345318	0.362289	0.443485	2.03737	1.98774	2.10009	ARG2
ENSBGRG00000005901	443.927	0.380212	4.78748	3.53144	1.82026	1.68885e-06	6.23737e-06	Up	0.211682	0.275959	0.381068	0.758585	0.849566	1.16864	LYRM7
ENSBGRG00000005907	173.402	0.595104	8.64665	35.3995	5.14566	5.30354e-18	6.44971e-17	Up	0.0359132	0.0136901	0.00920568	0.574902	0.482388	0.823676	CATSPER4
ENSBGRG00000005910	1205.58	0.410288	7.18226	7.71034	2.94679	6.85685e-13	5.46211e-12	Up	0.676182	0.304209	0.303751	3.10948	2.74445	3.05527	ENTPD5
ENSBGRG00000005921	642.875	1.58925	4.50485	142.948	7.15935	6.64201e-06	2.25987e-05	Up	0.0552329	0	0	2.6008	2.19661	2.2458	FOXG1
ENSBGRG00000005929	291.306	0.484306	5.17042	5.67282	2.50407	2.33564e-07	9.78073e-07	Up	4.76636	2.17478	1.86529	18.1191	10.8769	15.9831	YPEL4
ENSBGRG00000005935	481.639	0.201941	12.5314	5.7782	2.53062	5.02364e-36	1.5641e-34	Up	0.997476	0.743578	0.965918	4.62573	4.75966	4.80089	CFAP157
ENSBGRG00000005943	377.253	0.53582	11.2572	65.4288	6.03185	2.13356e-29	4.93851e-28	Up	0.00406492	0.000826427	0.00208393	0.175941	0.126624	0.117501	CAPN13
ENSBGRG00000005946	2208.81	0.522987	5.89902	8.48616	3.08511	3.65663e-09	1.94376e-08	Up	0.62915	0.261888	0.182731	2.57139	2.95944	2.63885	GFPT2
ENSBGRG00000005973	1007.63	0.295765	3.94495	2.2451	1.16678	7.98164e-05	0.000229874	Up	5.93707	9.03404	6.17602	13.1654	12.7403	16.8947	CLP1
ENSBGRG00000005976	619.145	0.447562	4.19159	3.67055	1.876	2.7701e-05	8.59707e-05	Up	0.263415	0.441533	0.670358	1.60488	1.26551	1.72333	CPA5
ENSBGRG00000005985	637.343	0.446421	5.66126	5.76495	2.52731	1.50266e-08	7.37387e-08	Up	0.374841	0.157726	0.149984	1.20763	1.13636	1.1947	WDR31
ENSBGRG00000005994	1845.86	0.457423	14.2224	90.8647	6.50565	6.65408e-46	3.14037e-44	Up	0.0284158	0.0346629	0.0108411	1.96793	2.31608	1.74176	BBOF1
ENSBGRG00000006005	3831.6	0.357719	8.00717	7.2819	2.86431	1.1738e-15	1.20276e-14	Up	1.215	0.609521	0.642629	5.95939	4.88206	5.34845	CEP85
ENSBGRG00000006008	284.003	0.807556	5.21422	18.5169	4.21077	1.84596e-07	7.8461e-07	Up	0.0492244	0.00774788	0.00732644	0.327402	0.406202	0.33388	EPHA10
ENSBGRG00000006012	520.489	0.653924	10.5162	117.521	6.87677	7.27795e-26	1.43905e-24	Up	0.00339395	0.0372607	0.0417588	2.758	3.05138	2.92272	INSL6
ENSBGRG00000006015	2225.41	0.865646	10.2701	474.505	8.89028	9.6094e-25	1.78196e-23	Up	0.0863894	0.0752725	0	23.9715	19.9979	24.3465	ARSA
ENSBGRG00000006017	1971.95	0.252694	8.23832	4.23327	2.08177	1.74644e-16	1.9042e-15	Up	0.371447	0.318674	0.225541	1.08071	1.22962	1.18076	FANCL
ENSBGRG00000006018	4172.07	0.145601	13.2107	3.7934	1.92349	7.60905e-40	2.80062e-38	Up	2.61354	2.35894	2.3618	7.82145	8.35234	8.95115	ACTR10
ENSBGRG00000006025	2524.88	0.254004	5.27094	2.52948	1.33884	1.35723e-07	5.86722e-07	Up	2.35622	2.54119	3.35899	6.42604	5.6376	6.87237	ZDHHC5
ENSBGRG00000006045	48.4985	0.74587	3.83282	7.25403	2.85878	0.000126685	0.000353253	Up	0.0245509	0.149741	0.0922998	0.437898	0.438171	0.849415	MISP
ENSBGRG00000006052	1502.52	0.296873	24.2255	146.209	7.19189	1.19906e-129	4.84544e-127	Up	0.0390117	0.0654336	0.0349997	5.998	6.07594	6.07052	TTC16
ENSBGRG00000006057	963.75	0.458148	4.5426	4.23153	2.08118	5.55655e-06	1.91202e-05	Up	4.32444	1.77101	1.83886	9.06752	12.1186	9.0202	RND2
ENSBGRG00000006063	892.919	0.477152	17.4941	325.686	8.34734	1.58965e-68	1.63145e-66	Up	0.311711	0.475298	0.399507	95.9061	130.446	119.135	PRND
ENSBGRG00000006073	542.892	0.279439	4.92474	2.59577	1.37616	8.44728e-07	3.26138e-06	Up	2.05586	1.38874	1.17296	3.53283	3.61657	3.65266	MRPL27
ENSBGRG00000006074	3592.08	0.161565	14.2968	4.95839	2.30987	2.28961e-46	1.0912e-44	Up	8.91894	9.29881	8.55057	37.3352	38.3644	44.1199	TMEM30A
ENSBGRG00000006080	374.948	0.91679	4.4935	17.3828	4.11959	7.00632e-06	2.37632e-05	Up	0.0325774	0.00223254	0.00675554	0.214405	0.27329	0.16153	ZNF217
ENSBGRG00000006083	154.511	0.300248	7.7019	4.96736	2.31248	1.34053e-14	1.25011e-13	Up	0.0296808	0.0164058	0.0199713	0.0986001	0.101738	0.0975142	SLC26A4
ENSBGRG00000006086	1364.99	0.313009	18.4942	55.2871	5.78887	2.29718e-76	2.91231e-74	Up	0.0963624	0.0597064	0.0486173	3.23671	3.53178	3.45585	BSPRY
ENSBGRG00000006110	136.385	0.251126	4.49868	2.18819	1.12974	6.83751e-06	2.3215e-05	Up	5.03444	4.04916	3.97073	7.53891	8.88645	9.37287	HDHD3
ENSBGRG00000006111	1527	0.923361	6.41278	60.6027	5.92131	1.42887e-10	9.00155e-10	Up	0.0176652	0.00189025	0.00190659	0.464774	0.321847	0.376257	CFAP61
ENSBGRG00000006115	2587.1	0.461139	4.87881	4.7562	2.24981	1.06726e-06	4.05595e-06	Up	0.441868	0.275428	0.776672	2.31329	2.102	2.06231	POLE
ENSBGRG00000006119	956.626	1.68193	4.41556	172.051	7.42669	1.00747e-05	3.34221e-05	Up	0.0436976	0	0	1.55177	3.28728	1.84821	MAP2
ENSBGRG00000006122	1125.23	0.338853	4.91634	3.17316	1.66592	8.81765e-07	3.39829e-06	Up	0.185621	0.112106	0.0902363	0.353212	0.380707	0.373593	CBFA2T2
ENSBGRG00000006126	78.3583	1.17372	3.78554	21.7532	4.44316	0.000153374	0.000421148	Up	0.00606215	0	0.000731256	0.0493565	0.0270485	0.0565937	SLC7A14
ENSBGRG00000006137	3357.21	0.447249	5.48861	5.48228	2.45478	4.05099e-08	1.87133e-07	Up	0.784683	1.75549	1.96904	6.95939	6.84519	8.64024	UBXN11
ENSBGRG00000006142	189.702	0.365977	6.07141	4.66539	2.222	1.26792e-09	7.13485e-09	Up	0.382766	0.428004	0.654099	1.67265	2.14667	2.37626	TOR2A
ENSBGRG00000006143	1025.04	0.494362	3.8587	3.75183	1.9076	0.000113991	0.000320123	Up	0.0870279	0.0290282	0.0857463	0.24545	0.230051	0.211597	NEB
ENSBGRG00000006166	502.96	0.318922	3.84916	2.34175	1.22758	0.000118522	0.000331981	Up	0.619882	0.864181	1.12848	1.8322	1.79449	1.92936	CCNE2
ENSBGRG00000006181	3351.08	0.19056	12.5445	5.24333	2.39048	4.25954e-36	1.32833e-34	Up	4.21218	3.07307	3.58838	16.4906	18.3163	16.7468	LRRC59
ENSBGRG00000006191	3658.37	0.276008	3.71135	2.03406	1.02436	0.000206159	0.000555245	Up	8.01933	4.82856	5.63709	10.4533	11.0669	12.3617	PSMC1
ENSBGRG00000006200	411.618	0.336422	6.69245	4.76173	2.25149	2.19472e-11	1.49737e-10	Up	0.181556	0.0893431	0.135385	0.612332	0.52471	0.613414	GRHL3
ENSBGRG00000006206	1422.3	0.282946	4.75106	2.53905	1.34429	2.02357e-06	7.36144e-06	Up	0.852619	1.10438	1.36847	2.70297	2.26284	2.69839	BORA
ENSBGRG00000006213	309.154	0.863442	5.37176	24.9023	4.63821	7.7971e-08	3.45613e-07	Up	0.00376236	0.00247127	0.000197828	0.0553372	0.0533028	0.0349491	TMEM108
ENSBGRG00000006215	81.6005	0.856572	3.61854	8.57147	3.09954	0.000296265	0.00077516	Up	0.788927	0.160394	0.0898785	1.84494	3.11266	3.00836	S100A2
ENSBGRG00000006217	2154.64	0.242876	4.31226	2.06672	1.04735	1.61594e-05	5.19206e-05	Up	1.4445	0.944303	0.996624	2.13704	2.26572	1.91825	XPNPEP3
ENSBGRG00000006221	1161.51	0.207915	9.55796	3.96479	1.98724	1.20101e-21	1.86667e-20	Up	1.30633	1.08817	1.49754	4.50253	4.83698	4.64925	ARMT1
ENSBGRG00000006222	232.089	0.470697	3.67744	3.31948	1.73096	0.000235588	0.000628225	Up	3.83006	5.24506	1.70419	11.3427	9.43129	11.3479	AP3B1
ENSBGRG00000006226	1319.63	0.177246	9.53306	3.22589	1.6897	1.52719e-21	2.36416e-20	Up	0.212578	0.179459	0.201005	0.582076	0.646932	0.504803	LIN52
ENSBGRG00000006251	4711.63	0.188357	19.3602	12.5242	3.64664	1.67172e-83	2.59411e-81	Up	0.563777	0.438533	0.406891	5.15113	5.56567	5.21773	BCAP29
ENSBGRG00000006255	1218.45	0.881297	6.61815	56.9868	5.83256	3.63732e-11	2.43875e-10	Up	0.169802	0.00986342	0.0559615	3.74542	3.6183	4.68227	C9orf43
ENSBGRG00000006269	202.782	0.610285	3.96072	5.34121	2.41717	7.47243e-05	0.000216462	Up	0.59321	0.171384	0.160061	1.60752	1.27311	1.55411	PTGES3L
ENSBGRG00000006274	3262.31	0.131693	7.8153	2.04092	1.02922	5.48328e-15	5.27837e-14	Up	1.77131	1.6255	1.67295	3.32902	3.28254	2.76307	USP20
ENSBGRG00000006284	913.811	0.270882	21.0168	51.7354	5.69308	4.60601e-98	9.40449e-96	Up	1.59948	1.56089	1.21828	65.6	61.5791	76.8116	DNAJB7
ENSBGRG00000006286	25.5843	0.826449	3.60724	7.89644	2.9812	0.000309468	0.000807039	Up	0.00460194	0.00249496	0.00104855	0.0149571	0.0106469	0.0318437	PGPEP1L
ENSBGRG00000006287	4363.96	0.254988	9.02969	4.93299	2.30246	1.72159e-19	2.31258e-18	Up	6.8699	10.5746	10.0229	41.5404	40.7539	40.576	TESK1
ENSBGRG00000006288	3310.32	0.507653	13.5409	117.301	6.87407	8.97036e-42	3.56553e-40	Up	0.00898451	0.0106062	0.00297163	0.742219	0.707784	0.917113	FBP2
ENSBGRG00000006294	3953.28	0.167505	10.2272	3.27865	1.7131	1.49838e-24	2.74707e-23	Up	2.33065	2.0041	1.95117	5.62242	6.40385	6.57293	KCMF1
ENSBGRG00000006303	1246.74	0.449939	4.40707	3.95291	1.98291	1.04777e-05	3.46582e-05	Up	0.287659	0.198266	0.405383	0.846694	0.848469	1.48747	CLIP4
ENSBGRG00000006310	202.745	0.675706	4.71858	9.11585	3.18838	2.37492e-06	8.58007e-06	Up	0.607799	0.16476	1.07327	5.76976	4.38175	5.24587	ELFN2
ENSBGRG00000006314	1372.19	0.625408	13.1829	303.321	8.2447	1.10054e-39	3.99759e-38	Up	0.243033	0.0197641	0.1329	31.2453	36.7484	42.2486	C20orf144
ENSBGRG00000006330	2614.05	0.372513	4.45021	3.15527	1.65776	8.57844e-06	2.87269e-05	Up	4.86379	9.49806	10.0101	22.2508	24.5783	23.0448	RNASEH2A
ENSBGRG00000006338	74.2328	0.686807	5.49333	13.6692	3.77286	3.94424e-08	1.82549e-07	Up	0.15137	0.0217233	0.0730371	0.870316	1.417	0.793022	PCDH8
ENSBGRG00000006339	2767.05	0.568746	3.85511	4.57122	2.19258	0.000115677	0.000324476	Up	6.07533	2.54293	1.46481	13.0164	14.9928	13.2641	ARRDC4
ENSBGRG00000006349	64.0342	0.513322	5.63559	7.4275	2.89288	1.74457e-08	8.47679e-08	Up	1.36019	0.48394	0.522991	4.97347	5.01535	5.95842	ACTL10
ENSBGRG00000006358	239.38	0.454464	5.22602	5.18749	2.37504	1.73196e-07	7.38511e-07	Up	0.340757	0.144912	0.182707	0.923386	1.38557	0.826908	TOMM20L
ENSBGRG00000006363	3425.76	0.166024	13.0913	4.51105	2.17346	3.69344e-39	1.30733e-37	Up	0.880806	0.88923	1.02364	3.60507	3.8669	3.93689	WDR41
ENSBGRG00000006364	24045.8	0.691837	3.89896	6.48652	2.69745	9.66062e-05	0.00027435	Up	3.92289	1.26141	0.633567	10.603	12.057	11.0403	AKAP12
ENSBGRG00000006370	729.29	0.640311	3.845	5.50979	2.462	0.000120551	0.000337179	Up	0.69987	0.233986	0.145291	1.75318	1.52152	2.03665	LRP2
ENSBGRG00000006371	393.685	0.367618	5.3806	3.93948	1.97801	7.42365e-08	3.29889e-07	Up	0.018232	0.0117807	0.00980957	0.0501632	0.0353718	0.0556048	CAMKMT
ENSBGRG00000006372	119.037	0.518949	8.72056	23.0314	4.52553	2.76827e-18	3.43326e-17	Up	0.0108572	0.00220734	0.0111321	0.194297	0.148021	0.173278	FRRS1
ENSBGRG00000006376	3658.99	0.176745	11.0798	3.88601	1.95829	1.5727e-28	3.49036e-27	Up	0.468326	0.483193	0.523073	1.54541	1.79956	1.83689	MEMO1
ENSBGRG00000006379	3106.77	0.335596	10.2944	10.9644	3.45476	7.46682e-25	1.3913e-23	Up	1.354	1.69435	0.822484	12.0531	14.2986	11.8879	RUSC2
ENSBGRG00000006403	393.984	0.393645	3.98875	2.96936	1.57015	6.64232e-05	0.000194301	Up	4.6063	2.10711	2.32774	7.60562	7.82959	8.72492	TIMM9
ENSBGRG00000006422	164.132	1.24216	7.73546	780.739	9.6087	1.0303e-14	9.70601e-14	Up	0	0	0.00480394	1.3772	0.958149	1.49029	ADIG
ENSBGRG00000006436	5212.58	0.561589	9.17236	35.5333	5.1511	4.62774e-20	6.49524e-19	Up	0.0715387	0.0214182	0.0221688	1.24016	1.27689	1.15497	DNAH6
ENSBGRG00000006437	1672.9	0.178114	10.0656	3.46492	1.79282	7.84087e-24	1.38137e-22	Up	1.09281	0.933661	0.942323	3.53052	2.73271	3.04543	GNL2
ENSBGRG00000006438	4389.84	0.201388	12.1508	5.4529	2.44702	5.67964e-34	1.613e-32	Up	0.262791	0.245659	0.249357	1.17682	1.09939	1.45271	MTHFD1L
ENSBGRG00000006467	4149.11	0.247587	5.76544	2.6897	1.42745	8.14451e-09	4.15297e-08	Up	0.49511	0.616649	0.675976	1.54781	1.2232	1.58631	KIAA0586
ENSBGRG00000006475	19.724	1.14941	4.41669	33.745	5.0766	1.00223e-05	3.32653e-05	Up	0.0861815	0	0	1.27072	0.939961	0.55787	CPA4
ENSBGRG00000006476	2232.21	0.142514	10.7089	2.88019	1.52616	9.24644e-27	1.91412e-25	Up	0.752183	0.699693	0.76836	1.83829	1.92025	2.02462	BRF1
ENSBGRG00000006479	185.04	0.561605	9.28112	37.0737	5.21232	1.67707e-20	2.4204e-19	Up	0.00445356	0.00376106	0.00105377	0.138095	0.0764276	0.0942862	ROS1
ENSBGRG00000006486	6942.66	0.338742	15.6703	39.6212	5.3082	2.41333e-55	1.62539e-53	Up	0.200496	0.107167	0.103902	4.803	4.95806	4.9257	KIZ
ENSBGRG00000006487	1004.5	0.592561	15.0106	475.968	8.89472	6.25389e-51	3.53664e-49	Up	0.0357499	0.00545116	0.00916382	6.91209	6.54992	8.82473	SSMEM1
ENSBGRG00000006500	4509.13	0.145588	9.88	2.71022	1.43841	5.0831e-23	8.47052e-22	Up	8.26156	6.77536	6.76796	18.8119	18.1313	16.5141	ILF2
ENSBGRG00000006515	1863.24	1.18476	5.29955	77.6377	6.27869	1.1609e-07	5.05793e-07	Up	0.0660793	0.00134344	0.00564607	1.61352	1.53847	1.89203	STPG1
ENSBGRG00000006517	369.039	0.866524	4.49358	14.8644	3.89379	7.00367e-06	2.37584e-05	Up	0.233865	0.0653764	0.0174845	1.31396	1.20833	1.66883	KLHL41
ENSBGRG00000006523	677.851	0.344456	11.9913	17.5146	4.13049	3.94497e-33	1.0854e-31	Up	0.0408838	0.0236505	0.0207435	0.513007	0.391163	0.445377	M1AP
ENSBGRG00000006525	12.9639	1.7419	3.96715	120.292	6.91039	7.27377e-05	0.000211275	Up	0	0	0	0.0348068	0.0120932	0.0830347	DCSTAMP
ENSBGRG00000006527	56.1339	0.848732	3.57074	8.1715	3.0306	0.000355974	0.000918309	Up	0.0147617	0.0027703	0.00174641	0.0595449	0.0447541	0.0380193	AHCTF1
ENSBGRG00000006531	344.876	1.0906	4.76656	36.7182	5.19842	1.87397e-06	6.86875e-06	Up	0.221028	0.0306386	0.00515059	2.83847	2.28245	3.27639	DNALI1
ENSBGRG00000006533	2349.3	0.184306	6.38326	2.26024	1.17647	1.73356e-10	1.07948e-09	Up	0.997386	0.781081	0.755074	1.9118	1.63013	1.63542	SPAST
ENSBGRG00000006538	638.318	0.641132	4.96917	9.10019	3.1859	6.72387e-07	2.63108e-06	Up	1.99028	0.453194	0.662088	7.98969	6.5254	10.7747	C9orf116
ENSBGRG00000006545	1371.16	0.295446	15.6898	24.8551	4.63547	1.77723e-55	1.20958e-53	Up	0.1281	0.0707852	0.120118	2.57463	2.34162	2.28969	SPDYA
ENSBGRG00000006554	1053.89	0.329307	5.79559	3.75425	1.90853	6.80829e-09	3.50479e-08	Up	0.0415385	0.0285553	0.051272	0.153935	0.113855	0.14575	DIAPH3
ENSBGRG00000006573	413.152	0.233376	6.75475	2.98224	1.5764	1.43079e-11	9.96875e-11	Up	0.547631	0.512826	0.521798	1.77989	1.25463	1.24646	BCAS2
ENSBGRG00000006582	1992.3	0.278483	6.20292	3.31133	1.72741	5.54257e-10	3.25588e-09	Up	0.535107	0.501639	0.790866	1.8061	1.9168	1.77525	L3MBTL2
ENSBGRG00000006597	625.496	0.349923	16.8523	59.5898	5.89699	1.0098e-63	9.02629e-62	Up	2.43441	2.50071	2.36469	100.645	146.256	145.172	SRBD1
ENSBGRG00000006604	253.454	0.465617	11.6479	42.9169	5.42348	2.35104e-31	5.98466e-30	Up	0.023672	0.0721904	0.032362	1.41866	1.65473	1.78861	CHGB
ENSBGRG00000006607	2479.25	0.428406	8.0565	10.9393	3.45145	7.85118e-16	8.15253e-15	Up	0.148379	0.10376	0.061022	1.04136	0.77259	1.25748	ICA1
ENSBGRG00000006619	455.883	0.505006	11.8493	63.2939	5.98399	2.16873e-32	5.81033e-31	Up	0.301765	0.122702	0.541463	17.1518	18.7378	20.3253	TBC1D14
ENSBGRG00000006628	725.429	0.412436	4.87133	4.02534	2.00911	1.1085e-06	4.20034e-06	Up	0.00975919	0.0240354	0.0153262	0.0560984	0.0670157	0.0559211	DNM3
ENSBGRG00000006640	3267.76	0.407599	4.99206	4.09754	2.03476	5.97381e-07	2.35277e-06	Up	0.552309	1.19393	1.1674	3.48793	3.22173	4.11879	NIPAL3
ENSBGRG00000006649	481.16	1.52323	4.73404	148.164	7.21105	2.2009e-06	7.97663e-06	Up	0.04068	0	0	1.96874	0.996615	2.40477	IQCA1L
ENSBGRG00000006654	3747.95	0.229545	14.661	10.3055	3.36535	1.14635e-48	6.0423e-47	Up	0.908963	0.619233	0.658879	6.42707	6.66706	7.23776	SCCPDH
ENSBGRG00000006655	29.6224	1.05885	3.6271	14.326	3.84057	0.000286622	0.000752111	Up	0.000720111	0.000878422	0.00590678	0.0313396	0.0133876	0.0540081	GPA33
ENSBGRG00000006660	3549.89	0.196172	13.5925	6.34874	2.66647	4.43572e-42	1.78136e-40	Up	0.593817	0.616768	0.638052	3.18117	3.37363	4.04481	BTBD10
ENSBGRG00000006663	1149.39	0.168047	6.99423	2.25849	1.17536	2.66715e-12	2.0029e-11	Up	1.81369	1.4876	1.74256	3.45431	3.7317	3.1362	GRPEL1
ENSBGRG00000006665	4467.2	0.174789	12.3231	4.45041	2.15394	6.8048e-35	2.0464e-33	Up	1.05701	1.21233	1.33709	4.86757	4.89458	4.78604	FOXK2
ENSBGRG00000006674	429.364	0.364815	6.86326	5.67186	2.50382	6.73078e-12	4.85883e-11	Up	0.0516551	0.0481001	0.04043	0.241376	0.15893	0.31501	SGMS2
ENSBGRG00000006676	817.459	0.523763	9.0054	26.2946	4.71669	2.14878e-19	2.86854e-18	Up	0.158838	0.0833366	0.0420286	2.49555	1.85688	2.35717	CCDC173
ENSBGRG00000006678	208.997	0.784743	9.8941	217.418	7.76432	4.4156e-23	7.39631e-22	Up	0.0136662	0	0	0.930166	0.835378	1.06706	LRRC43
ENSBGRG00000006682	1507.05	0.758326	5.88308	22.0285	4.4613	4.02691e-09	2.12834e-08	Up	0.44017	0.106163	0.0652094	4.17686	3.12519	4.71161	MYCBPAP
ENSBGRG00000006684	1147.92	0.225309	4.45952	2.00662	1.00477	8.2145e-06	2.7586e-05	Up	0.765856	0.753366	0.636379	1.27737	1.5755	1.06199	DHDDS
ENSBGRG00000006685	1930.28	0.153094	17.5241	6.42121	2.68284	9.37923e-69	9.72882e-67	Up	3.4263	3.36467	3.50571	18.9257	22.1784	18.7544	NOC4L
ENSBGRG00000006709	2980.78	0.273224	5.08795	2.62106	1.39015	3.61962e-07	1.4679e-06	Up	9.9864	13.4118	16.2445	31.1766	30.9506	32.1918	PSME3
ENSBGRG00000006720	188.675	0.826297	5.15143	19.1147	4.25661	2.58512e-07	1.07535e-06	Up	0.0364181	0.0208239	0.00233378	0.39867	0.248817	0.370378	C1orf105
ENSBGRG00000006730	203.058	0.231852	5.33894	2.35846	1.23784	9.34938e-08	4.11411e-07	Up	0.168847	0.156136	0.129843	0.381795	0.301754	0.287227	AMDHD1
ENSBGRG00000006761	3106.3	1.07485	6.6591	142.766	7.15751	2.75516e-11	1.86079e-10	Up	0.0202397	0.00209625	0.000783103	0.992411	0.883754	1.05908	STK33
ENSBGRG00000006780	14361.7	0.248832	8.55166	4.37088	2.12792	1.21332e-17	1.43944e-16	Up	2.7095	1.77958	1.84505	7.74248	8.37694	8.82866	SUCO
ENSBGRG00000006791	1404.23	0.266377	12.137	9.40228	3.23301	6.72522e-34	1.90437e-32	Up	0.376405	0.361651	0.344214	2.84825	3.9555	2.41448	CCDC38
ENSBGRG00000006793	357.637	0.865492	4.3174	13.3306	3.73667	1.57881e-05	5.08031e-05	Up	0.154816	0.0240356	0.0173167	0.723974	0.891716	0.720985	RAB40B
ENSBGRG00000006795	7.13972	1.40512	3.59456	33.1463	5.05078	0.000324941	0.000844889	Up	0.0902145	0	0	1.28727	1.0734	0.785347	PTH
ENSBGRG00000006796	139.074	1.34828	4.52915	68.9066	6.10657	5.92216e-06	2.0299e-05	Up	0.000782263	0	0	0.0180624	0.0105768	0.0199057	KLHL1
ENSBGRG00000006822	1017.47	0.219568	5.39062	2.27144	1.18361	7.02145e-08	3.13525e-07	Up	0.552581	0.629474	0.659167	1.46421	1.05929	1.26775	BBS7
ENSBGRG00000006823	28648.5	0.189091	5.79478	2.13723	1.09574	6.84113e-09	3.52076e-08	Up	27.2302	19.8275	21.9539	42.8666	44.6694	45.633	NRAS
ENSBGRG00000006853	478.775	0.518327	7.09092	12.7765	3.67542	1.3322e-12	1.02951e-11	Up	2.31162	1.45178	0.657074	14.9737	14.6712	20.8744	SUCLG1
ENSBGRG00000006866	198.507	0.27484	10.9841	8.10531	3.01887	4.55836e-28	9.90128e-27	Up	0.163034	0.154681	0.118871	1.07012	1.22856	0.900081	FN3K
ENSBGRG00000006867	16.8711	1.41505	4.46179	79.5419	6.31364	8.12763e-06	2.73226e-05	Up	0.00242718	0	0	0.0709987	0.0342941	0.0958949	DPPA2
ENSBGRG00000006869	1053.57	0.285921	4.40805	2.39554	1.26035	1.04307e-05	3.45206e-05	Up	9.18706	11.1624	10.7441	21.5066	17.6547	28.0679	HOMEZ
ENSBGRG00000006880	1569.82	0.2884	17.6045	33.7572	5.07712	2.27669e-69	2.42642e-67	Up	0.160199	0.280912	0.184788	6.43619	6.06263	6.52872	SYCE2
ENSBGRG00000006886	403.226	0.456978	4.33476	3.94737	1.98089	1.45916e-05	4.72589e-05	Up	0.704311	0.274282	0.508555	1.74811	1.35242	2.19211	CCDC183
ENSBGRG00000006890	1346.85	0.5875	6.49606	14.0884	3.81643	8.24509e-11	5.31152e-10	Up	0.188348	0.119132	0.0393388	1.51697	1.27043	1.58498	TTC39A
ENSBGRG00000006894	262.257	0.345762	5.46474	3.70506	1.8895	4.63592e-08	2.12283e-07	Up	0.171406	0.17262	0.265664	0.588699	0.856683	0.608604	SNRPF
ENSBGRG00000006896	903.272	0.302035	4.4051	2.51489	1.3305	1.05734e-05	3.49511e-05	Up	1.09706	0.79219	1.38643	2.82135	2.37156	2.29709	TRIP13
ENSBGRG00000006902	1540.08	0.36119	7.4645	6.48048	2.6961	8.36143e-14	7.27295e-13	Up	0.124697	0.158497	0.253759	1.09509	1.08905	0.986093	POC1A
ENSBGRG00000006909	5944.64	0.499712	4.30243	4.43821	2.14998	1.68931e-05	5.40452e-05	Up	1.282	2.96397	4.11256	10.7035	11.2739	11.8222	RANGAP1
ENSBGRG00000006910	152.518	0.281115	8.39422	5.13279	2.35974	4.68993e-17	5.28899e-16	Up	0.10845	0.0955441	0.0720718	0.471407	0.457006	0.353699	NR2E1
ENSBGRG00000006913	666.732	0.183259	7.98103	2.75603	1.46259	1.45116e-15	1.47295e-14	Up	5.946	5.95076	6.11546	15.4846	13.0871	16.3089	PCGF1
ENSBGRG00000006923	103.938	0.673009	4.30483	7.44974	2.89719	1.67112e-05	5.35162e-05	Up	0.0703562	0.0125595	0.0334298	0.363614	0.236078	0.189603	NTRK1
ENSBGRG00000006924	1550.45	0.287355	6.15411	3.4068	1.76842	7.54982e-10	4.37016e-09	Up	0.581334	0.409982	0.339003	1.18578	1.50062	1.39338	KATNAL1
ENSBGRG00000006932	300.907	0.611833	7.75164	26.7731	4.74271	9.07111e-15	8.61667e-14	Up	0.0401971	0.0068103	0.0194627	0.462843	0.587882	0.563028	FAM83F
ENSBGRG00000006958	893.249	0.302186	6.12283	3.60558	1.85023	9.19259e-10	5.26761e-09	Up	0.0927529	0.0577757	0.0838606	0.273929	0.205458	0.28486	HHIP
ENSBGRG00000006965	3613.66	0.303093	4.07882	2.35587	1.23626	4.52647e-05	0.000136124	Up	3.89788	5.63281	6.83508	11.2798	12.6012	11.1563	ACTR1A
ENSBGRG00000006969	4870.05	0.283609	7.67677	4.52275	2.1772	1.63153e-14	1.50771e-13	Up	4.43702	4.3639	6.50653	18.6081	23.5152	20.7054	ABCF1
ENSBGRG00000007005	3048.56	0.603034	6.29451	13.8884	3.79581	3.08369e-10	1.86512e-09	Up	0.249374	0.506314	1.11199	7.97639	8.05255	7.71745	PRC1
ENSBGRG00000007021	600.645	0.743469	11.3787	352.067	8.45971	5.33916e-30	1.27699e-28	Up	0.0312845	0	0.0091648	5.22288	2.99447	5.12662	CACNA1H
ENSBGRG00000007025	4686.64	0.366321	6.50031	5.20969	2.3812	8.0156e-11	5.17055e-10	Up	1.892	0.899451	1.15098	7.4107	5.44042	5.70321	SLC20A2
ENSBGRG00000007026	1578.51	0.38702	15.22	59.3204	5.89046	2.60405e-52	1.54941e-50	Up	0.0900117	0.0580372	0.038235	3.14398	2.91174	3.8783	TRIM66
ENSBGRG00000007028	1989.07	0.315332	8.27096	6.09698	2.60809	1.32887e-16	1.46041e-15	Up	25.041	13.8543	14.1705	100.091	93.5405	97.9767	PHPT1
ENSBGRG00000007029	3899.43	0.169043	9.1376	2.91733	1.54465	6.38557e-20	8.85986e-19	Up	0.192155	0.224328	0.2391	0.589263	0.573002	0.571105	MIOS
ENSBGRG00000007036	1712.13	0.526518	15.7046	308.421	8.26876	1.40656e-55	9.67485e-54	Up	0.0908028	0.0349785	0.0196005	14.2796	12.1367	14.254	TCTE1
ENSBGRG00000007039	21.8266	1.57922	4.85161	202.501	7.66178	1.22463e-06	4.60978e-06	Up	0	0	0	5.86003	1.11732	3.95745	LITAFD
ENSBGRG00000007050	1032.17	1.13063	4.7005	39.7948	5.31451	2.59528e-06	9.33963e-06	Up	0.06317	0.00485401	0.00254999	1.027	0.538929	0.932292	WDR66
ENSBGRG00000007076	1662.95	0.601021	4.26503	5.91087	2.56337	1.99878e-05	6.33502e-05	Up	84.2314	21.9745	26.2849	282.327	221.552	200.366	NXT1
ENSBGRG00000007081	2688.43	0.444365	18.1521	268.012	8.06615	1.23653e-73	1.4625e-71	Up	0.00214649	0.00120849	0.00118508	0.3269	0.277682	0.493298	MYO3B
ENSBGRG00000007125	4184.52	0.223496	7.53671	3.21412	1.68442	4.81962e-14	4.27855e-13	Up	17.8685	13.8235	11.5627	40.38	42.0653	42.8521	MAPK3
ENSBGRG00000007143	28.0029	0.918782	4.47919	17.3324	4.1154	7.49269e-06	2.52978e-05	Up	0.112485	0.0457379	0	1.15028	0.543715	0.790905	TLR7
ENSBGRG00000007145	94.6704	0.704887	5.39363	13.9472	3.8019	6.90471e-08	3.08738e-07	Up	0.180494	0.0275218	0.0539773	0.976534	0.989895	1.3396	LRFN5
ENSBGRG00000007149	386.824	0.631471	4.42948	6.95035	2.79709	9.44617e-06	3.14824e-05	Up	0.0942348	0.025186	0.0238839	0.26364	0.309441	0.318708	CCDC175
ENSBGRG00000007159	26312.4	0.27092	3.94325	2.09697	1.0683	8.03847e-05	0.000231407	Up	268.601	155.438	193.214	395.313	406.781	367.067	CALR
ENSBGRG00000007160	2677.96	0.454081	21.8976	984.52	9.94328	2.74026e-106	6.48206e-104	Up	0.0325021	0.0198237	0.00833131	16.9712	18.6562	18.5463	TEX35
ENSBGRG00000007162	240.371	0.701912	6.54606	24.1636	4.59476	5.90735e-11	3.86198e-10	Up	0.000702299	0.000190377	0.000140017	0.00805867	0.00493246	0.00941883	CTNNA3
ENSBGRG00000007165	78.5787	0.934997	5.44806	34.1525	5.09392	5.09227e-08	2.31866e-07	Up	0.00105308	0.000128459	0.000107975	0.0123968	0.00767454	0.0198157	CDH12
ENSBGRG00000007176	477.292	0.198083	5.92915	2.25709	1.17447	3.0451e-09	1.63708e-08	Up	0.42912	0.424584	0.43021	0.758589	0.898242	0.959984	LRWD1
ENSBGRG00000007183	2963.75	0.345183	5.26921	3.52798	1.81884	1.37014e-07	5.91645e-07	Up	1.05256	0.530492	0.638347	2.14082	2.29436	2.61685	KLHDC10
ENSBGRG00000007185	272.258	0.558906	4.76435	6.33272	2.66283	1.89463e-06	6.934e-06	Up	0.21837	0.0676513	0.0710794	0.662753	0.609604	0.75784	CXorf58
ENSBGRG00000007199	1425.11	0.27183	8.65118	5.10407	2.35165	5.09693e-18	6.21013e-17	Up	0.442003	0.493441	0.337875	1.77735	1.72417	2.3454	CCNYL1
ENSBGRG00000007202	8117.25	0.166653	9.43687	2.97458	1.57269	3.84087e-21	5.83409e-20	Up	3.33241	4.22229	3.5268	9.89415	9.84589	10.0735	OTUD4
ENSBGRG00000007214	77.3924	0.872167	6.30176	45.1354	5.49619	2.94284e-10	1.78549e-09	Up	0.0385904	0	0.00494597	0.64357	0.609822	0.571748	PLPPR3
ENSBGRG00000007219	710.294	0.182504	5.75744	2.07161	1.05076	8.53968e-09	4.34305e-08	Up	6.46601	5.29943	6.61497	10.9254	11.9566	11.598	RPA3
ENSBGRG00000007244	828.333	0.725222	12.7678	612.907	9.25952	2.47935e-37	8.16503e-36	Up	0.00356332	0	0.00913392	2.10118	1.95691	3.25709	SLC36A3
ENSBGRG00000007250	15120.1	1.12907	7.36575	318.782	8.31643	1.76153e-13	1.47787e-12	Up	0.0279229	0.00114014	0.00191666	3.23498	3.16648	2.4052	DNAH8
ENSBGRG00000007272	1217.23	0.451804	6.85193	8.54883	3.09573	7.28607e-12	5.24213e-11	Up	0.0370025	0.09869	0.0839174	0.64567	0.491569	0.568434	ARMC2
ENSBGRG00000007298	82.6224	1.32986	4.11974	44.5907	5.47867	3.79304e-05	0.000115211	Up	0.0475191	0	0	0.505149	0.84456	0.566409	OXTR
ENSBGRG00000007318	839.584	0.328213	5.56356	3.54561	1.82603	2.64331e-08	1.25575e-07	Up	1.37175	1.06439	1.68529	4.59515	3.38923	5.24785	CHTF18
ENSBGRG00000007322	511.682	0.66587	8.19159	43.8509	5.45454	2.57802e-16	2.77194e-15	Up	0.119032	0.0303909	0.0255447	2.64449	1.71477	2.54698	LRRIQ4
ENSBGRG00000007324	8155.07	0.579985	7.75641	22.6055	4.4986	8.73684e-15	8.30728e-14	Up	4.76856	2.02458	1.15143	46.5254	49.8973	63.9115	SPATA20
ENSBGRG00000007335	4372.73	0.277874	3.76168	2.06376	1.04527	0.000168776	0.000460506	Up	7.39218	11.2504	11.6542	17.7287	19.958	19.0245	BECN1
ENSBGRG00000007342	16.7856	1.34113	5.43061	155.756	7.28314	5.61628e-08	2.5465e-07	Up	0	0	0	0.314092	0.223579	0.359517	CTNNA2
ENSBGRG00000007350	1402.25	0.268178	9.98987	6.4044	2.67906	1.68805e-23	2.89762e-22	Up	0.103558	0.0993702	0.140335	0.575071	0.687208	0.729026	RAD18
ENSBGRG00000007360	1173.88	0.456809	8.00129	12.5975	3.65506	1.23126e-15	1.25898e-14	Up	0.581454	0.268012	0.213897	3.97106	3.58293	4.46879	LRRC34
ENSBGRG00000007383	5574.37	0.474625	7.67947	12.5088	3.64487	1.59752e-14	1.47839e-13	Up	2.04284	0.766456	0.807723	12.5845	13.7956	14.2231	POLB
ENSBGRG00000007384	378.006	0.679215	10.9969	177.205	7.46927	3.95432e-28	8.62789e-27	Up	0.0217473	0.00884276	0.0520288	4.12716	3.11585	6.28145	TMEM247
ENSBGRG00000007396	769.396	0.334878	7.61967	5.86307	2.55166	2.54333e-14	2.30744e-13	Up	1.92269	1.62613	1.73481	9.4498	6.41818	12.0568	C14orf28
ENSBGRG00000007400	77.4417	1.20359	4.89361	59.2969	5.88989	9.90021e-07	3.78169e-06	Up	0.00857359	0	0	0.167776	0.0929029	0.203403	SLC36A2
ENSBGRG00000007407	1915	0.981135	4.90707	28.139	4.8145	9.24464e-07	3.54664e-06	Up	1.7147	0.246079	0.103419	16.7952	15.1182	19.6814	AK1
ENSBGRG00000007415	329.57	1.20858	5.04656	68.5552	6.09919	4.49837e-07	1.79759e-06	Up	0.035503	0.00360901	0	0.868598	0.786547	0.744927	VSTM2A
ENSBGRG00000007419	841.73	0.245395	6.00889	2.77898	1.47455	1.868e-09	1.03524e-08	Up	0.426994	0.645181	0.511878	1.39159	1.21257	1.37697	DCAF13
ENSBGRG00000007422	14.0339	0.782517	3.80811	7.88938	2.97991	0.000140033	0.000386816	Up	0.0185669	0.0301982	0.0063457	0.101557	0.170288	0.111898	CPSF6
ENSBGRG00000007441	3375.11	0.340092	24.0396	289.15	8.17568	1.07241e-127	4.1603e-125	Up	0.0287972	0.0621497	0.0522393	11.5023	13.5968	12.0553	MEDAG
ENSBGRG00000007445	623.548	0.503155	10.0827	33.6642	5.07314	6.5916e-24	1.16978e-22	Up	1.22851	2.39774	2.45626	60.9155	37.9132	85.8445	ATP6V1E2
ENSBGRG00000007456	282.044	1.3313	8.52772	2615.61	11.3529	1.49255e-17	1.75674e-16	Up	0	0	0	3.63786	9.25861	4.51671	CSTL1
ENSBGRG00000007457	513.098	0.197771	6.28335	2.36635	1.24267	3.31351e-10	1.99603e-09	Up	0.373362	0.42844	0.437289	0.793863	0.927322	0.92991	METTL21A
ENSBGRG00000007462	348.823	0.286701	10.9511	8.81346	3.13971	6.5614e-28	1.41728e-26	Up	1.34447	0.820019	1.37852	9.57916	8.93067	9.87907	GPN1
ENSBGRG00000007473	620.513	0.240794	4.42992	2.09463	1.0667	9.42689e-06	3.14235e-05	Up	0.517619	0.676958	0.678636	1.03403	1.31	1.20692	EEF1AKMT2
ENSBGRG00000007475	4491.21	0.144808	7.65296	2.15578	1.10821	1.96402e-14	1.80209e-13	Up	3.82597	4.26008	4.25367	7.91608	8.69346	7.48899	SIRT1
ENSBGRG00000007492	4409.83	0.243994	4.70013	2.21423	1.1468	2.59999e-06	9.35311e-06	Up	1.59571	1.07832	1.15549	2.65533	2.23842	2.7551	TOGARAM1
ENSBGRG00000007496	1682.1	0.247362	11.2381	6.86792	2.77987	2.65085e-29	6.09224e-28	Up	0.179581	0.178421	0.122475	0.904685	0.957773	1.10732	ABAT
ENSBGRG00000007500	379.27	0.194596	6.69105	2.4658	1.30205	2.21572e-11	1.51066e-10	Up	0.338364	0.274509	0.361873	0.74963	0.719951	0.711186	YEATS4
ENSBGRG00000007509	227.562	1.27461	7.90866	1082.76	10.0805	2.60165e-15	2.59589e-14	Up	0	0	0.00120681	0.425744	0.301967	0.601371	C1orf185
ENSBGRG00000007511	2008.79	0.176759	12.1117	4.41025	2.14086	9.15487e-34	2.58106e-32	Up	0.574626	0.604963	0.690503	2.33904	2.64487	2.48645	SNRNP40
ENSBGRG00000007527	297.013	0.261669	6.43907	3.21519	1.68491	1.2021e-10	7.63494e-10	Up	0.0389242	0.0518779	0.0491484	0.114425	0.151161	0.140945	EFCAB2
ENSBGRG00000007531	3270.89	0.403359	4.94894	3.98948	1.9962	7.46172e-07	2.90283e-06	Up	0.456237	0.242966	0.18577	1.12191	0.981663	1.06963	WWC2
ENSBGRG00000007532	1427.88	0.198235	7.41503	2.77006	1.46992	1.21599e-13	1.03814e-12	Up	0.830568	0.716377	0.95114	2.00773	2.1123	2.14848	PEX13
ENSBGRG00000007537	593.042	0.748578	11.4722	384.76	8.58781	1.82052e-30	4.44185e-29	Up	0.00802741	0.00326406	0	1.20462	0.964079	1.76137	TEX26
ENSBGRG00000007539	172.168	0.71593	9.26758	99.3839	6.63494	1.90416e-20	2.73998e-19	Up	0.00430434	0	0.00353068	0.201454	0.189493	0.337236	DMAP1
ENSBGRG00000007542	1454.52	0.334046	23.5521	233.534	7.86749	1.19476e-122	4.06575e-120	Up	0.0711313	0.0433845	0.0573043	13.4629	12.6158	10.7003	CNTD1
ENSBGRG00000007546	160.696	1.32565	4.76517	79.7251	6.31696	1.88693e-06	6.9097e-06	Up	0.0136643	0	0	0.444015	0.258653	0.284487	XPO7
ENSBGRG00000007547	858.239	0.302304	11.5852	11.3314	3.50226	4.89792e-31	1.23383e-29	Up	0.214965	0.128914	0.118208	1.6382	1.51373	1.57379	PIGF
ENSBGRG00000007565	163.877	1.10936	4.17422	24.7731	4.63071	2.99009e-05	9.24431e-05	Up	0.0365045	0.0115448	0	0.332788	0.391108	0.338608	HHIPL2
ENSBGRG00000007569	2100.74	0.196868	7.68512	2.85394	1.51295	1.52851e-14	1.41655e-13	Up	14.2892	10.3861	12.4243	30.7688	34.6402	30.375	EDF1
ENSBGRG00000007575	2084.44	0.370445	5.70369	4.32561	2.1129	1.1724e-08	5.82954e-08	Up	0.147369	0.0657499	0.123149	0.458129	0.44728	0.411428	MCPH1
ENSBGRG00000007580	3388.39	0.232546	14.732	10.7471	3.42587	4.01494e-49	2.14539e-47	Up	0.158537	0.117921	0.133742	1.2705	1.1755	1.53186	CLPB
ENSBGRG00000007581	549.473	0.632205	6.87819	20.3707	4.34843	6.06184e-12	4.39393e-11	Up	0.303154	0.562739	0.986551	12.159	5.9006	16.2227	ACTRT3
ENSBGRG00000007598	3376.33	0.189605	5.80047	2.14325	1.0998	6.61294e-09	3.41056e-08	Up	1.95503	1.61465	1.5199	3.11279	3.10162	3.62132	ZRANB1
ENSBGRG00000007616	678.528	0.600648	6.19538	13.1888	3.72124	5.8145e-10	3.40737e-09	Up	0.140846	0.052785	0.0321884	0.773628	0.875139	1.01418	KIAA1841
ENSBGRG00000007624	840.686	0.217098	5.82679	2.40325	1.26499	5.65047e-09	2.9384e-08	Up	0.316127	0.301793	0.274473	0.801302	0.578709	0.563634	HSPBAP1
ENSBGRG00000007629	339.725	0.400388	4.67053	3.65539	1.87003	3.00417e-06	1.07019e-05	Up	6.88205	3.53256	3.35351	14.0008	13.1745	18.0462	DMAC1
ENSBGRG00000007630	1387.91	0.954483	4.96682	26.7366	4.74075	6.80594e-07	2.65998e-06	Up	0.0782657	0.00464686	0.0138481	0.768649	0.699709	0.840182	LRRC9
ENSBGRG00000007641	679.893	0.224693	13.1371	7.73727	2.95182	2.01721e-39	7.21914e-38	Up	1.18069	1.71178	1.27013	10.3708	9.52138	9.18954	WDR54
ENSBGRG00000007643	160.414	0.499992	7.08694	11.6594	3.54342	1.37111e-12	1.05747e-11	Up	0.0023722	0.00140775	0.00072311	0.0133567	0.014637	0.0191052	LRRC7
ENSBGRG00000007654	1371.4	0.537242	11.4439	70.9207	6.14814	2.52327e-30	6.09512e-29	Up	0.0274637	0.00994573	0.00791979	0.894284	0.897344	1.09713	ADCY10
ENSBGRG00000007660	713.093	0.402485	5.74157	4.96191	2.3109	9.38007e-09	4.73077e-08	Up	0.0183322	0.012748	0.00766227	0.0568986	0.0480616	0.0675181	MECOM
ENSBGRG00000007672	409.104	0.341887	3.7014	2.40404	1.26546	0.000214413	0.000575158	Up	4.99152	3.80554	2.73667	6.72673	10.2851	7.9501	ID4
ENSBGRG00000007695	1248.73	0.603496	9.04208	43.9216	5.45686	1.53719e-19	2.07349e-18	Up	0.114051	0.028106	0.0354363	2.56439	1.93957	2.5103	OSCP1
ENSBGRG00000007704	336.553	1.06589	9.1565	866.961	9.75982	5.36073e-20	7.48611e-19	Up	0.00934123	0	0	3.05235	2.24721	2.54277	CST8
ENSBGRG00000007711	16.8185	0.808326	3.86665	8.72714	3.12551	0.000110343	0.000310596	Up	0.0110384	0.00538604	0.00452718	0.0346516	0.04761	0.0827877	SLC6A18
ENSBGRG00000007727	1915.39	0.590108	5.97144	11.5018	3.52379	2.35169e-09	1.2817e-08	Up	0.87159	2.33087	3.80666	21.7524	26.6615	25.17	CDKN2C
ENSBGRG00000007730	1536.9	0.328791	6.28499	4.18855	2.06645	3.27869e-10	1.97628e-09	Up	0.0669279	0.0424029	0.0326269	0.182918	0.184421	0.168211	PTPRD
ENSBGRG00000007737	427.469	0.872168	5.61328	29.7686	4.89572	1.98532e-08	9.5671e-08	Up	0.0429003	0.0152237	0.00239928	0.53535	0.484918	0.587092	CFAP161
ENSBGRG00000007752	2809.43	0.527159	19.2013	1114.45	10.1221	3.61119e-82	5.38817e-80	Up	0.00687306	0.00419203	0.00088089	3.66973	4.76355	3.60202	C1orf94
ENSBGRG00000007757	18.7066	1.04539	4.77023	31.708	4.98677	1.84014e-06	6.75239e-06	Up	0.00153926	0	0	0.0131782	0.0164068	0.0168356	CASQ2
ENSBGRG00000007766	1664.13	0.747003	13.6871	1196.26	10.2243	1.21236e-42	5.04636e-41	Up	0.00496987	0.0151562	0	6.50294	5.04478	8.98069	TEX33
ENSBGRG00000007770	653.212	0.604713	14.402	418.492	8.70905	5.03e-47	2.46381e-45	Up	0.0987454	0.0903404	0.0253115	25.3092	22.8188	31.9048	LRRTM4
ENSBGRG00000007775	487.857	0.31435	4.21273	2.50406	1.32427	2.52307e-05	7.87956e-05	Up	0.69842	0.403024	0.505993	1.02492	1.2238	1.37927	WNK4
ENSBGRG00000007793	71.323	0.903977	7.21118	91.693	6.51874	5.54692e-13	4.46076e-12	Up	0.0591633	0	0.0606616	3.82002	2.08983	4.47685	SOCS5
ENSBGRG00000007807	123.852	0.891493	3.5993	9.2455	3.20875	0.000319076	0.000830864	Up	0.00446826	0.0308866	0.0626128	0.416551	0.204905	0.213439	ADRA1D
ENSBGRG00000007814	4797.77	0.263539	4.22276	2.16274	1.11286	2.41332e-05	7.56728e-05	Up	2.05343	1.23103	1.38649	3.12634	3.08676	2.90676	ACO2
ENSBGRG00000007817	2539.52	0.228824	6.283	2.70889	1.4377	3.32092e-10	1.99987e-09	Up	1.09426	0.970174	1.37786	2.69104	2.84299	2.91758	ATP6V1C1
ENSBGRG00000007818	942.969	0.189744	6.90953	2.48121	1.31104	4.86247e-12	3.56587e-11	Up	6.06767	5.81878	6.55078	14.7415	15.2366	11.544	DPH2
ENSBGRG00000007825	317.048	0.420616	5.72349	5.30514	2.40739	1.04361e-08	5.228e-08	Up	0.0203388	0.0190354	0.00952808	0.0878153	0.0554142	0.0898197	AMPH
ENSBGRG00000007837	2903.71	0.606602	3.60492	4.5528	2.18675	0.000312246	0.000813846	Up	0.105459	0.0317585	0.0371505	0.164946	0.211406	0.331448	TENM3
ENSBGRG00000007860	78.3902	1.22028	6.99861	372.276	8.54023	2.58523e-12	1.94665e-11	Up	0	0.0386292	0	4.58641	3.72078	4.0503	LANCL3
ENSBGRG00000007875	1483	0.339932	5.9483	4.06152	2.02202	2.70948e-09	1.46599e-08	Up	0.164889	0.203384	0.224917	0.721863	0.520857	0.934599	CDYL
ENSBGRG00000007884	2867.64	0.315222	7.07981	4.69691	2.23171	1.44354e-12	1.1098e-11	Up	5.9897	11.1077	8.75292	33.9539	38.8736	37.1169	FBXW5
ENSBGRG00000007901	11618.7	0.238214	8.25543	3.90836	1.96656	1.51354e-16	1.65865e-15	Up	13.7442	8.73979	10.9092	41.1449	37.0222	39.7578	CCT2
ENSBGRG00000007904	122.622	0.539048	5.05013	6.59909	2.72227	4.41499e-07	1.76718e-06	Up	0.0825576	0.195491	0.154359	1.08793	0.487536	1.00162	TP53INP2
ENSBGRG00000007910	544.056	0.771766	9.40352	152.993	7.25732	5.27652e-21	7.91559e-20	Up	0.0140386	0	0.00664347	0.970772	0.835179	1.10135	C4orf51
ENSBGRG00000007916	3856.94	0.209037	7.81846	3.10448	1.63435	5.34755e-15	5.15027e-14	Up	1.10527	0.795481	0.881429	2.37142	2.71703	2.70701	MACO1
ENSBGRG00000007918	785.209	0.303439	3.68524	2.17083	1.11825	0.000228486	0.000610292	Up	8.45821	5.35984	4.99791	11.0405	11.8854	13.8197	DDIT3
ENSBGRG00000007950	9284.39	0.617035	13.8241	369.638	8.52997	1.82302e-43	7.84061e-42	Up	0.0379279	0.0105607	0.0088767	6.21491	6.49783	6.32467	DPY19L2
ENSBGRG00000007957	364.412	1.28807	4.19134	42.1873	5.39874	2.77306e-05	8.60486e-05	Up	0.00522112	0.000141532	0.000118963	0.0692853	0.0585848	0.0778504	PLCH1
ENSBGRG00000007960	1925.76	0.359721	4.46678	3.04575	1.6068	7.94054e-06	2.67354e-05	Up	0.962075	0.479085	0.491342	1.85583	1.77907	1.66876	ECI2
ENSBGRG00000007981	781.254	0.224095	7.3031	3.1093	1.63659	2.81213e-13	2.32708e-12	Up	0.55495	0.372245	0.423783	1.22454	1.34817	1.22522	MPC2
ENSBGRG00000008005	8265.74	0.668526	9.60485	85.6921	6.42109	7.62716e-22	1.20084e-20	Up	0.154025	0.0320908	0.0391552	6.28521	5.7535	5.27869	DNAH1
ENSBGRG00000008008	5266.79	0.194018	7.41812	2.71179	1.43925	1.18794e-13	1.01554e-12	Up	7.16001	8.21344	8.78424	22.0508	17.5536	19.7937	CLPTM1L
ENSBGRG00000008012	551.866	1.09073	9.59612	1415.15	10.4667	8.30084e-22	1.30374e-20	Up	0.00370492	0.00451942	0	3.67681	2.46309	4.03405	TEX36
ENSBGRG00000008016	3900.18	0.446096	5.89854	6.19591	2.63132	3.66732e-09	1.9489e-08	Up	1.90578	1.14211	3.11838	11.3159	11.7623	11.6859	PLK4
ENSBGRG00000008017	643.4	0.238491	5.2402	2.37799	1.24974	1.60399e-07	6.87418e-07	Up	1.57655	1.0584	1.24548	3.10306	2.86096	2.39824	NIP7
ENSBGRG00000008020	808.881	0.253044	9.21029	5.03018	2.33061	3.25252e-20	4.60504e-19	Up	0.536165	0.398292	0.340066	1.73118	2.03958	2.00693	CEP57L1
ENSBGRG00000008040	5628.25	0.191177	5.50907	2.07514	1.05321	3.60733e-08	1.68281e-07	Up	6.44878	5.55743	5.55166	10.0699	10.2853	12.5035	TAF1A
ENSBGRG00000008047	928.128	0.453021	8.92073	16.4643	4.04127	4.63243e-19	6.0713e-18	Up	0.145439	0.112899	0.290498	2.98759	2.93422	2.33993	DEPDC1
ENSBGRG00000008050	3230.52	0.182109	14.5821	6.3008	2.65553	3.6493e-48	1.88259e-46	Up	1.13613	0.878534	0.979977	5.28974	6.19605	5.57289	FAM20B
ENSBGRG00000008051	2964.07	0.317252	7.30458	4.9843	2.31739	2.78132e-13	2.30257e-12	Up	2.03444	1.14991	1.20982	6.60998	5.85606	7.25294	FASTKD2
ENSBGRG00000008057	601.903	0.216386	11.8598	5.92284	2.56629	1.91522e-32	5.13823e-31	Up	3.57551	2.52747	2.68845	14.7955	16.3761	15.9129	HAGHL
ENSBGRG00000008070	4054.1	0.193315	5.69564	2.14511	1.10105	1.22909e-08	6.09737e-08	Up	0.575662	0.504156	0.401807	0.917974	0.98542	0.962813	DCAF6
ENSBGRG00000008075	459.847	0.580125	5.00401	7.47954	2.90295	5.61505e-07	2.21959e-06	Up	0.0260402	0.00610864	0.0108559	0.0957503	0.0890558	0.104434	NEK11
ENSBGRG00000008078	6027.88	0.601365	10.6619	85.1367	6.41171	1.53379e-26	3.14159e-25	Up	0.543256	0.155587	0.217962	23.1861	14.8316	31.8788	ZNF512
ENSBGRG00000008116	414.938	1.12809	8.92117	1070.38	10.0639	4.61395e-19	6.05118e-18	Up	0.00349651	0	0.00358506	2.55945	1.51329	3.13514	GPRIN2
ENSBGRG00000008121	4203.52	0.424188	7.64655	9.47139	3.24358	2.0644e-14	1.89062e-13	Up	0.122351	0.251174	0.17619	1.68621	1.07111	1.94769	AFAP1
ENSBGRG00000008128	1630.75	0.208587	15.1009	8.87561	3.14985	1.59854e-51	9.22821e-50	Up	0.222702	0.179884	0.14688	1.48195	1.47215	1.44697	SEC22A
ENSBGRG00000008134	1628.71	1.17079	3.55453	17.8963	4.16159	0.000378654	0.000971784	Up	2.56061	0.155471	0.0890994	13.6396	15.1645	15.7154	SMKR1
ENSBGRG00000008136	45.269	0.779583	5.30305	17.5594	4.13417	1.13883e-07	4.96624e-07	Up	0.0408582	0.00498405	0.00837858	0.317739	0.218764	0.336532	GDPD2
ENSBGRG00000008140	4379.49	0.624367	15.7833	925.798	9.85455	4.05621e-56	2.84037e-54	Up	0.0563392	0.0152722	0.00962768	26.6629	19.405	22.3156	ODF1
ENSBGRG00000008141	865.618	0.921303	3.72273	10.7761	3.42977	0.000197077	0.000532261	Up	0.357874	0.0375666	0.0413757	1.41073	1.53282	1.25726	MDH1B
ENSBGRG00000008158	2788.8	0.149109	7.16832	2.09778	1.06886	7.59221e-13	6.03055e-12	Up	5.93534	4.8443	5.65776	10.8558	10.1256	10.2336	MAPK6
ENSBGRG00000008162	288.848	0.301227	9.481	7.23973	2.85594	2.51866e-21	3.87119e-20	Up	0.0479616	0.0411367	0.0553233	0.309569	0.258581	0.378379	STRIP2
ENSBGRG00000008195	2811.5	0.460387	20.9789	808.123	9.65843	1.02164e-97	2.02212e-95	Up	0.00671592	0.00273079	0.00459067	3.37108	2.93384	4.12248	GALNTL5
ENSBGRG00000008205	1463.33	0.567057	5.38834	8.31373	3.0555	7.11101e-08	3.17158e-07	Up	0.81752	0.403226	0.19013	3.21542	3.40784	3.86451	IFT27
ENSBGRG00000008207	2622.41	0.287049	5.23691	2.83481	1.50325	1.63284e-07	6.99012e-07	Up	1.60239	1.01993	0.903111	3.08958	2.91221	3.00273	IFT172
ENSBGRG00000008227	38580.1	0.165872	10.9788	3.53346	1.82108	4.83301e-28	1.04744e-26	Up	4.86491	3.78129	4.55347	14.0043	14.0617	14.1184	UBR5
ENSBGRG00000008237	932.865	0.64053	5.1507	9.84354	3.29918	2.59522e-07	1.07932e-06	Up	0.320517	0.0764693	0.0870828	1.46365	1.21055	1.59179	TTC21A
ENSBGRG00000008244	3702.24	0.179239	11.7082	4.28282	2.09856	1.15757e-31	2.9898e-30	Up	6.67393	4.99424	5.36242	21.2227	22.4613	22.2012	BAP1
ENSBGRG00000008254	473.499	0.595992	9.75351	56.2199	5.81301	1.78206e-22	2.89989e-21	Up	0.0202567	0.0593039	0.103848	2.63897	3.0489	3.68417	MORN3
ENSBGRG00000008261	90.9043	0.909249	7.55144	116.658	6.86614	4.30476e-14	3.832e-13	Up	0.000173517	0	0.000533736	0.0307015	0.0156132	0.0316049	CCDC192
ENSBGRG00000008274	432.224	0.543408	5.17114	7.01305	2.81004	2.32666e-07	9.74735e-07	Up	0.10655	0.0462619	0.0277749	0.410154	0.372897	0.354332	MDGA1
ENSBGRG00000008275	3587.21	0.184308	8.21922	2.85773	1.51487	2.04829e-16	2.22208e-15	Up	3.5749	4.05968	4.28868	11.2339	10.8243	8.87381	THUMPD3
ENSBGRG00000008284	1540.18	0.316607	6.72151	4.37135	2.12808	1.79854e-11	1.24151e-10	Up	1.28829	1.13075	0.987928	3.94658	3.51063	5.92937	METTL22
ENSBGRG00000008316	974.668	0.273131	10.4675	7.25518	2.85901	1.21765e-25	2.37375e-24	Up	4.77177	3.03001	2.86519	24.7754	22.1902	22.9038	TM7SF2
ENSBGRG00000008318	1406.57	0.134249	9.8697	2.50532	1.32499	5.63307e-23	9.35484e-22	Up	0.145968	0.147156	0.151521	0.317589	0.347026	0.34292	AHCYL2
ENSBGRG00000008320	3714.15	0.208576	6.3441	2.50226	1.32323	2.23735e-10	1.37771e-09	Up	3.70763	2.64129	2.84109	6.55315	6.8818	7.31281	TCTE3
ENSBGRG00000008339	267.682	1.21647	9.2707	2482.4	11.2775	1.84936e-20	2.66508e-19	Up	0	0	0	0.717102	0.910503	0.715353	RPE65
ENSBGRG00000008341	13.0116	1.35598	3.72978	33.3011	5.0575	0.000191644	0.000518238	Up	0.000641223	0	0	0.0107508	0.00357631	0.00601145	CACNG2
ENSBGRG00000008345	1077.52	0.316812	3.7432	2.27504	1.18589	0.000181692	0.000493389	Up	1.45147	2.69076	1.96128	4.07494	3.9744	4.50801	MIIP
ENSBGRG00000008363	133.447	0.542519	3.76084	4.11339	2.04033	0.00016934	0.000461788	Up	1.41529	0.929619	2.82786	5.30763	8.47376	5.66213	GPR88
ENSBGRG00000008373	3019.17	0.250404	4.43263	2.15838	1.10995	9.30899e-06	3.10412e-05	Up	2.58433	1.73497	1.71463	3.71121	3.79779	4.224	GORASP2
ENSBGRG00000008384	361.83	1.14238	8.64242	937.645	9.8729	5.50351e-18	6.68032e-17	Up	0.0150249	0	0	4.48614	2.92737	6.07703	TEX43
ENSBGRG00000008405	2618.72	0.149756	6.76746	2.01875	1.01347	1.31059e-11	9.1841e-11	Up	2.84597	3.3322	3.0849	5.83292	5.29312	5.79258	MFN2
ENSBGRG00000008441	197.507	1.00271	8.3981	342.707	8.42083	4.5377e-17	5.12925e-16	Up	0.00162585	0	0	0.184435	0.113248	0.23299	TMEM47
ENSBGRG00000008456	2023.09	0.148055	8.03661	2.28131	1.18986	9.23547e-16	9.52368e-15	Up	2.11467	1.7004	1.75843	3.95936	3.93445	3.60873	MLH3
ENSBGRG00000008459	65.866	0.953909	4.26919	16.8236	4.07242	1.96185e-05	6.22205e-05	Up	0.00350484	0	0.00193501	0.0392391	0.016841	0.0278027	INSC
ENSBGRG00000008481	297.442	1.41321	3.61174	34.3953	5.10414	0.000304146	0.000794334	Up	0.0222524	0	0.00101404	0.286827	0.222845	0.205305	PTPN20
ENSBGRG00000008489	1877.65	1.04194	7.47789	221.552	7.7915	7.55246e-14	6.59887e-13	Up	0.195275	0.0297756	0.00500551	14.0016	15.5416	15.9238	VSX1
ENSBGRG00000008500	7890.65	0.167555	6.62201	2.15778	1.10955	3.5434e-11	2.38072e-10	Up	1.16328	0.91132	0.906179	1.91922	1.90487	1.98244	ATP2C1
ENSBGRG00000008514	195.283	0.750541	9.10201	113.885	6.83143	8.8672e-20	1.21897e-18	Up	0.182285	0	0.0534004	9.34514	5.88696	9.8873	CCT8L2
ENSBGRG00000008516	2743.71	0.898021	9.44023	356.443	8.47753	3.71959e-21	5.66318e-20	Up	0.142155	0.00990898	0.0208222	19.5047	19.6535	16.3596	C11orf16
ENSBGRG00000008525	324.412	0.457749	4.8408	4.64562	2.21587	1.29317e-06	4.85272e-06	Up	0.0156986	0.00523349	0.00999762	0.0479313	0.0400257	0.0420497	AKAP6
ENSBGRG00000008530	801.542	0.746358	12.3688	601.145	9.23157	3.85404e-35	1.17358e-33	Up	0.0606965	0	0.0103723	11.49	11.6302	17.0979	PTCHD1
ENSBGRG00000008535	509.184	0.563365	7.44843	18.3306	4.19618	9.44596e-14	8.16503e-13	Up	0.0554136	0.0130583	0.0232433	0.533273	0.521187	0.464262	MYOM2
ENSBGRG00000008538	11253.4	0.0742044	25.3476	3.68306	1.8809	9.54375e-142	4.87158e-139	Up	28.2801	27.4799	26.4094	93.4303	90.6581	89.6482	TMEM259
ENSBGRG00000008553	3366.95	0.609421	5.381	9.7088	3.27929	7.40748e-08	3.29321e-07	Up	0.860523	0.266842	0.20788	3.84897	3.62528	4.12148	SEPTIN10
ENSBGRG00000008558	9.34524	1.55558	4.13758	86.6033	6.43635	3.50989e-05	0.000107231	Up	0	0	0	0.710835	1.93778	0.923794	ASCL3
ENSBGRG00000008574	5261.76	0.278055	13.1983	12.7274	3.66986	8.96911e-40	3.28253e-38	Up	12.8676	7.9546	7.63542	111.802	111.813	103.121	NRM
ENSBGRG00000008575	138.289	0.866652	8.27459	144.126	7.17118	1.28903e-16	1.41903e-15	Up	0.00516867	0	0.00132489	0.306993	0.181612	0.393706	TRPV5
ENSBGRG00000008586	409.608	0.16997	6.29603	2.09964	1.07014	3.05361e-10	1.8475e-09	Up	1.88398	1.79369	1.90029	3.74827	3.1779	3.67195	TEX12
ENSBGRG00000008587	1182.36	0.288518	6.17839	3.44041	1.78258	6.47569e-10	3.77885e-09	Up	0.875148	1.15167	1.45082	3.65464	3.35125	3.85222	CCDC167
ENSBGRG00000008596	30.7868	0.422899	4.4012	3.63326	1.86126	1.07654e-05	3.55008e-05	Up	0.433015	0.487579	0.307372	1.18821	1.36234	1.44982	GPD2
ENSBGRG00000008600	24962	0.535077	16.0398	383.356	8.58254	6.73447e-58	5.10268e-56	Up	0.850515	0.31077	0.253177	146.418	165.071	174.502	PHF7
ENSBGRG00000008607	939.163	0.908956	8.78916	254.048	7.98896	1.5068e-18	1.89788e-17	Up	0.00459488	0	0.00157042	0.402348	0.366069	0.653538	SEL1L2
ENSBGRG00000008616	496.38	0.379336	13.2984	33.0042	5.04458	2.36344e-40	8.93637e-39	Up	0.0786954	0.0438839	0.0576346	1.67474	1.44966	2.26148	EFCAB10
ENSBGRG00000008618	380.339	0.667216	7.71918	35.5151	5.15036	1.17083e-14	1.09766e-13	Up	0.0423254	0.0057367	0.0192877	0.690341	0.62338	0.851072	PPIL6
ENSBGRG00000008625	58.6905	1.01593	6.16125	76.6054	6.25937	7.21745e-10	4.18651e-09	Up	0.00355741	0	0	0.0539334	0.105818	0.0964785	GALNT5
ENSBGRG00000008633	1701.56	0.214331	7.99145	3.27799	1.71281	1.3336e-15	1.35789e-14	Up	0.595214	0.560335	0.616921	2.16713	1.57626	1.53096	ACSS2
ENSBGRG00000008635	5266.54	0.205385	15.6491	9.27977	3.21409	3.36956e-55	2.26157e-53	Up	0.389854	0.420916	0.331037	3.61038	2.69444	3.26977	NUP210L
ENSBGRG00000008644	859.145	0.312666	5.81082	3.5231	1.81685	6.21671e-09	3.21562e-08	Up	3.60608	4.68758	6.22421	14.2148	15.0959	17.0806	NUDT18
ENSBGRG00000008654	1491.75	0.292193	3.66244	2.09964	1.07014	0.000249824	0.000662723	Up	2.23072	1.28291	1.39806	2.97109	3.3136	3.01598	CARS2
ENSBGRG00000008669	432.44	0.268737	5.90496	3.00399	1.58688	3.52731e-09	1.88016e-08	Up	0.324516	0.203876	0.29989	0.805873	0.796474	0.656592	UROS
ENSBGRG00000008681	162.986	0.705313	4.56477	9.31522	3.21959	5.00053e-06	1.73144e-05	Up	0.0111866	0.00246075	0.00244442	0.051027	0.0346392	0.0489988	PHEX
ENSBGRG00000008683	177.627	0.458632	8.09059	13.0919	3.7106	5.93774e-16	6.22564e-15	Up	1.20063	0.578124	0.421144	7.91221	8.388	9.66905	GCNT3
ENSBGRG00000008685	457.89	0.399817	3.70932	2.79539	1.48305	0.000207819	0.00055925	Up	0.36468	0.191588	0.163243	0.617836	0.695179	0.500655	SLC16A14
ENSBGRG00000008708	2560.18	0.256789	5.99274	2.90567	1.53887	2.06339e-09	1.13542e-08	Up	1.1458	1.7313	1.68759	3.93382	4.24528	3.85165	WDR24
ENSBGRG00000008720	60.9961	0.339614	3.6426	2.35721	1.23708	0.0002699	0.000711504	Up	0.0148996	0.0117604	0.0170742	0.0375182	0.0263964	0.0299322	FAM81A
ENSBGRG00000008723	119.448	0.539364	6.22492	10.2496	3.3575	4.81789e-10	2.84916e-09	Up	0.0126785	0.00486069	0.00371418	0.0674539	0.0748877	0.0548216	FBXO36
ENSBGRG00000008726	1088.42	0.213824	10.2404	4.56192	2.18964	1.30738e-24	2.40372e-23	Up	4.29751	3.168	3.6561	13.8524	15.3813	16.5904	PMM1
ENSBGRG00000008731	289.069	0.667343	4.97247	9.97517	3.31834	6.61067e-07	2.59045e-06	Up	0.107011	0.0184454	0.0441271	0.648953	0.410001	0.469679	KIF5A
ENSBGRG00000008737	1170.07	0.118557	11.5574	2.58509	1.37021	6.77252e-31	1.68635e-29	Up	0.751319	0.781397	0.732926	1.7302	1.76224	1.80093	POC5
ENSBGRG00000008749	741.119	0.286966	4.24668	2.3273	1.21865	2.16962e-05	6.84407e-05	Up	7.51228	11.8405	12.2552	22.3779	23.0753	21.3149	JMJD8
ENSBGRG00000008750	512.061	0.489743	3.6435	3.4447	1.78438	0.000268954	0.000709203	Up	0.0804425	0.0341189	0.0331815	0.148922	0.19923	0.110831	SMOC2
ENSBGRG00000008758	298.298	0.359484	6.8881	5.56415	2.47616	5.65428e-12	4.11697e-11	Up	0.0667888	0.0876439	0.09857	0.418748	0.314558	0.538727	STPG4
ENSBGRG00000008774	556.001	0.456113	9.33081	19.1053	4.2559	1.05067e-20	1.54159e-19	Up	0.0865918	0.0651134	0.0304058	1.10949	0.808005	1.20419	TMOD2
ENSBGRG00000008782	16.1035	1.162	4.59418	40.4599	5.33842	4.34447e-06	1.51646e-05	Up	0	0	0.00557282	0.0794936	0.0646692	0.0691527	REN
ENSBGRG00000008783	158.662	0.566264	8.8466	32.2116	5.00951	9.02228e-19	1.15974e-17	Up	0.111154	0.0301313	0.177286	3.31311	2.53488	3.62243	SPEF1
ENSBGRG00000008790	1572.66	0.2072	11.2651	5.04248	2.33413	1.95115e-29	4.52169e-28	Up	6.08886	8.19392	7.17876	32.0952	30.8278	34.9029	SMPD2
ENSBGRG00000008796	34.3084	1.17821	4.16511	30.0102	4.90738	3.11198e-05	9.59974e-05	Up	0.000204948	0	0	0.00255886	0.00154948	0.00157828	SGCZ
ENSBGRG00000008819	616.214	0.148574	15.2453	4.80673	2.26505	1.76987e-52	1.06615e-50	Up	4.71703	4.68954	4.40121	19.9062	21.5378	18.6048	TIMM8B
ENSBGRG00000008829	33735.8	0.135342	9.22029	2.37495	1.2479	2.96294e-20	4.20118e-19	Up	4.9507	5.16313	5.64707	11.9034	11.3193	10.7098	TRIP12
ENSBGRG00000008832	418.478	0.391124	5.98116	5.06084	2.33938	2.21549e-09	1.21395e-08	Up	0.044127	0.0272003	0.018531	0.130954	0.157267	0.121341	SH3RF3
ENSBGRG00000008843	1802.4	0.276583	3.82559	2.08218	1.05809	0.00013046	0.000363061	Up	12.4635	12.5413	19.0702	28.0964	27.7032	27.5752	NACC1
ENSBGRG00000008845	28.5024	0.606911	4.54412	6.764	2.75788	5.51652e-06	1.89892e-05	Up	0.24323	0.161838	0.0453437	0.962321	0.93727	0.843999	SFN
ENSBGRG00000008846	1198.99	0.192144	5.46056	2.0694	1.04921	4.74643e-08	2.17036e-07	Up	1.6124	1.32683	1.19379	2.74614	2.32263	2.65316	RNF34
ENSBGRG00000008848	2342.81	0.158104	16.4044	6.03604	2.5936	1.77897e-60	1.43181e-58	Up	1.55633	1.61487	1.84254	9.19517	8.98221	9.23861	PATZ1
ENSBGRG00000008856	880.417	1.13125	5.4147	69.8105	6.12537	6.13902e-08	2.77056e-07	Up	0.0536191	0.00107224	0.00630884	1.64432	1.07201	1.10189	SOAT1
ENSBGRG00000008858	333.993	0.525346	5.28579	6.85364	2.77687	1.25161e-07	5.43484e-07	Up	0.122122	0.259633	0.429309	1.65793	1.63468	1.77575	ACYP1
ENSBGRG00000008861	3809.56	0.20904	11.2525	5.10608	2.35222	2.25144e-29	5.19277e-28	Up	6.17229	8.58238	7.39219	32.4757	36.0874	33.782	C20orf27
ENSBGRG00000008867	22.5557	1.22617	4.30879	38.9435	5.28331	1.64149e-05	5.26716e-05	Up	0.0696155	0	0	1.10924	0.396896	1.04112	COX16
ENSBGRG00000008871	2434.4	0.16378	12.6359	4.19744	2.06951	1.33807e-36	4.30423e-35	Up	0.969	0.767436	0.929988	3.50827	3.45161	3.18008	CENPJ
ENSBGRG00000008877	1034.87	1.42002	4.32408	70.5351	6.14027	1.53173e-05	4.94113e-05	Up	0.0108276	0.00016719	0.00014053	0.246124	0.199667	0.251386	TTC29
ENSBGRG00000008896	613.581	0.398914	5.55494	4.64585	2.21594	2.77704e-08	1.3167e-07	Up	0.0771658	0.0521078	0.0367343	0.245777	0.168667	0.278298	PLEKHA6
ENSBGRG00000008911	250.579	0.594465	4.82707	7.30824	2.86952	1.38557e-06	5.17441e-06	Up	0.0028026	0.00522864	0.00118324	0.0204657	0.0251322	0.0149771	DLGAP2
ENSBGRG00000008915	56.8526	1.09482	5.68273	74.6236	6.22156	1.32558e-08	6.55258e-08	Up	0.00154751	0	0	0.0549278	0.0204266	0.03342	FRMPD2
ENSBGRG00000008917	3234.57	0.207018	15.4673	9.20235	3.202	5.76949e-54	3.66921e-52	Up	0.485947	0.371227	0.35681	3.07084	3.67094	3.34137	TMEM63B
ENSBGRG00000008922	1702.69	0.414316	14.6158	66.5136	6.05558	2.2262e-48	1.1608e-46	Up	0.380764	0.146341	0.197878	13.2107	14.9101	15.4662	ZC2HC1C
ENSBGRG00000008932	4702.29	0.251156	7.37321	3.60956	1.85182	1.66565e-13	1.40046e-12	Up	1.66793	1.06724	1.0823	4.23568	4.11704	4.07844	DHX32
ENSBGRG00000008936	78.007	1.4313	3.58548	35.0631	5.13188	0.000336458	0.000872148	Up	0.0236843	0	0	0.27177	0.321432	0.157278	NPHS2
ENSBGRG00000008938	73.0946	0.296485	5.06671	2.83275	1.5022	4.04745e-07	1.62982e-06	Up	9.33144	5.96246	7.97313	20.9237	20.8178	18.2998	DIRAS3
ENSBGRG00000008948	93.4242	0.737271	3.70648	6.6469	2.73268	0.000210159	0.000564526	Up	0.0149676	0.0116649	0.00170519	0.0670385	0.0519427	0.0498363	ASB4
ENSBGRG00000008951	2477.89	0.866033	7.01695	67.5043	6.07691	2.26766e-12	1.71418e-11	Up	0.917874	0.235718	0.0681073	25.1561	22.7269	25.6332	PIH1D2
ENSBGRG00000008955	706.186	0.644139	12.1992	231.999	7.85797	3.13959e-34	9.10295e-33	Up	0.115305	0	0.118225	19.0443	13.0119	18.4829	ADAM21
ENSBGRG00000008971	2263.83	0.620453	6.42615	15.8578	3.98712	1.30874e-10	8.28244e-10	Up	0.587532	0.184716	0.134145	4.0941	3.99078	4.7626	FAM161A
ENSBGRG00000008995	675.404	1.207	10.4498	6264.16	12.6129	1.46872e-25	2.84888e-24	Up	0	0	0	40.8999	38.0249	45.1279	ACTRT1
ENSBGRG00000008998	1109.68	0.297024	6.93946	4.17329	2.06118	3.93601e-12	2.914e-11	Up	3.13603	2.3012	1.76632	9.30884	7.77664	9.97203	TMEM120A
ENSBGRG00000009005	936.121	0.74699	12.9197	803.91	9.65089	3.48496e-38	1.17766e-36	Up	0.0884474	0.053946	0	33.3342	24.5992	44.806	CCDC185
ENSBGRG00000009007	11953.7	0.455511	5.26848	5.27749	2.39985	1.37559e-07	5.9373e-07	Up	0.929876	0.374657	0.384713	2.37699	2.80639	2.81593	SRPK2
ENSBGRG00000009021	349.54	1.0743	5.86843	79.0358	6.30443	4.39936e-09	2.31698e-08	Up	0.0213639	0.00118457	0.000995679	0.532781	0.467225	0.667836	ASB5
ENSBGRG00000009028	3148.51	0.149934	16.1967	5.3831	2.42844	5.31899e-59	4.06191e-57	Up	11.1229	9.97623	9.16015	49.2075	46.0675	51.7963	ZHX3
ENSBGRG00000009030	1046.83	0.163933	9.5846	2.97158	1.57123	9.28146e-22	1.45187e-20	Up	2.8424	2.51079	2.15802	7.21363	6.49463	6.46322	PDP1
ENSBGRG00000009041	990.055	0.400056	11.4064	23.6408	4.56321	3.8844e-30	9.34811e-29	Up	0.0359054	0.017289	0.0167927	0.44717	0.471011	0.570722	FANK1
ENSBGRG00000009045	802.463	0.240327	6.55426	2.97969	1.57516	5.59174e-11	3.66676e-10	Up	4.64545	3.03358	3.39639	10.0139	9.32805	10.4581	YAE1
ENSBGRG00000009049	11053.8	0.649388	9.92829	87.264	6.44732	3.1358e-23	5.31224e-22	Up	0.318953	0.0844371	0.0702768	12.3922	12.3544	12.2475	HSPA4L
ENSBGRG00000009059	8633.49	0.283872	3.90979	2.15828	1.10988	9.23755e-05	0.000263269	Up	11.3554	6.47133	8.23075	16.1354	16.5641	18.0166	IL27
ENSBGRG00000009071	39.8578	1.30869	6.51838	369.785	8.53054	7.10702e-11	4.59823e-10	Up	0	0	0	0.226085	0.151314	0.28368	OR6V1
ENSBGRG00000009074	86.2387	1.25231	7.70081	799.98	9.64382	1.35209e-14	1.25968e-13	Up	0	0	0	8.07165	5.14733	7.32026	OTUD6A
ENSBGRG00000009085	263.304	0.297043	3.86717	2.21717	1.14872	0.000110106	0.000310018	Up	0.388693	0.511251	0.620331	1.01521	0.909876	1.12941	TRAPPC3
ENSBGRG00000009087	8948.12	0.297524	9.79087	7.53194	2.91302	1.23234e-22	2.01719e-21	Up	2.86201	3.66698	4.99068	27.0874	26.5101	25.3034	PPM1G
ENSBGRG00000009089	9346.47	1.31571	5.4003	137.683	7.10521	6.65284e-08	2.98232e-07	Up	0.174522	0.00471778	0.00396547	8.17235	7.24443	6.98646	TDRD5
ENSBGRG00000009110	4603.43	0.68574	13.6842	668.03	9.38377	1.26274e-42	5.24481e-41	Up	0.136237	0.0184653	0.0362153	38.4547	35.2903	41.8239	SNU13
ENSBGRG00000009112	947.303	0.344681	3.66076	2.39794	1.26179	0.00025147	0.000666815	Up	0.687936	0.399497	0.365706	0.930591	1.00496	1.19547	DESI2
ENSBGRG00000009116	143.971	0.475582	12.2235	56.2308	5.81329	2.32776e-34	6.8102e-33	Up	0.275575	0.0960452	0.161459	9.15639	9.89516	8.75229	TMEM30B
ENSBGRG00000009117	12241.9	0.376046	4.43704	3.17891	1.66853	9.12027e-06	3.04643e-05	Up	68.6185	29.68	41.0383	133.041	136.543	129.723	ADGRD1
ENSBGRG00000009125	6172.95	0.845569	11.2131	714.839	9.48148	3.51524e-29	8.02178e-28	Up	0.134432	0.0129462	0.0217636	34.4924	31.9401	42.1037	CCDC14
ENSBGRG00000009138	12828.4	0.352075	6.8384	5.30603	2.40763	8.00822e-12	5.73829e-11	Up	6.44824	12.0551	12.1864	54.1339	44.4275	49.4353	ATXN2L
ENSBGRG00000009144	732.483	0.84278	3.97309	10.1854	3.34844	7.09477e-05	0.000206354	Up	0.376624	0.0487019	0.0614038	1.38719	1.24796	1.78057	ADGRB2
ENSBGRG00000009145	684.813	0.498893	6.53895	9.59468	3.26224	6.19519e-11	4.03249e-10	Up	0.0848256	0.07374	0.185944	0.763096	1.04988	1.1922	E2F7
ENSBGRG00000009150	333.845	0.858396	9.55213	293.967	8.19951	1.2706e-21	1.97324e-20	Up	0.0163673	0	0	1.26893	1.59243	1.65682	C20orf85
ENSBGRG00000009151	2396.49	0.31544	15.8603	32.0663	5.00299	1.19264e-56	8.5364e-55	Up	0.535027	0.326325	0.617149	15.7856	13.9862	13.3582	EPCAM
ENSBGRG00000009152	700.997	0.219622	16.6791	12.6678	3.66309	1.85938e-62	1.58186e-60	Up	0.0682804	0.0539852	0.0563967	0.723957	0.595681	0.72861	MEI1
ENSBGRG00000009155	51.5772	0.937258	5.39441	33.2656	5.05596	6.87473e-08	3.07539e-07	Up	0.385224	0.0671304	0	5.57531	5.11552	3.13239	RALA
ENSBGRG00000009168	213.103	0.407195	12.0425	29.9327	4.90365	2.12371e-33	5.90167e-32	Up	0.0390889	0.0885529	0.0858833	1.70516	2.22579	1.80985	TENT5B
ENSBGRG00000009169	1220.26	0.945988	7.43453	130.959	7.03297	1.0494e-13	9.02669e-13	Up	0.0102511	0.00213496	0.000512719	0.612565	0.585125	0.320793	CATSPERE
ENSBGRG00000009177	1873.91	0.233731	5.77179	2.54744	1.34905	7.8434e-09	4.00786e-08	Up	2.54038	3.7594	2.71576	6.79499	7.2206	6.75277	MTHFR
ENSBGRG00000009198	680.333	0.773254	12.199	691.181	9.43292	3.14709e-34	9.11106e-33	Up	0.00132786	0.00485936	0.00136149	1.42295	1.08719	1.97134	GOLIM4
ENSBGRG00000009213	239.221	0.289943	4.78646	2.6168	1.3878	1.69749e-06	6.26807e-06	Up	0.204646	0.286862	0.165654	0.576336	0.509948	0.465212	CPNE9
ENSBGRG00000009214	1113.35	0.425294	4.77041	4.08074	2.02883	1.8385e-06	6.74766e-06	Up	1.88273	3.56446	4.77798	13.1042	12.0559	12.8357	HR
ENSBGRG00000009256	1690.77	0.462877	7.82176	12.2993	3.62051	5.20916e-15	5.02447e-14	Up	1.24906	0.4181	0.652173	8.05556	8.72975	8.89828	SPARC
ENSBGRG00000009273	1792.34	0.24726	5.96039	2.77746	1.47376	2.51631e-09	1.36469e-08	Up	1.13528	0.721461	0.798518	2.23337	2.11625	2.3051	CRY2
ENSBGRG00000009278	1676.85	0.363456	4.22912	2.9021	1.5371	2.34609e-05	7.36479e-05	Up	1.05344	0.48383	0.625874	2.06003	1.9172	1.69169	TMEM67
ENSBGRG00000009282	6915.45	0.470926	5.61865	6.25916	2.64597	1.92455e-08	9.29311e-08	Up	0.175709	0.0705587	0.0657762	0.64695	0.584966	0.524859	KALRN
ENSBGRG00000009298	17.3044	1.1995	4.0737	29.5773	4.88642	4.6272e-05	0.000139024	Up	0.00327559	0	0	0.0303807	0.0438457	0.0175478	PON3
ENSBGRG00000009302	484.447	0.497768	9.83653	29.7807	4.89631	7.83675e-23	1.29701e-21	Up	0.00467954	0.00279073	0.00159935	0.0948913	0.0549052	0.0931728	ZNF385D
ENSBGRG00000009326	79.1292	0.630322	5.72275	12.1862	3.60717	1.04816e-08	5.24538e-08	Up	0.0044086	0.0044815	0.0150675	0.0849238	0.0721254	0.110215	KCNK12
ENSBGRG00000009332	3034.39	0.34773	20.6459	144.926	7.17918	1.06363e-94	2.02267e-92	Up	0.498014	0.467306	0.497533	55.8655	51.0031	84.2277	TEKT2
ENSBGRG00000009335	4138.92	0.388772	24.7594	790.032	9.62577	2.45561e-135	1.10771e-132	Up	0.77875	0.518156	0.725883	402.962	517.041	536.369	HMGB4
ENSBGRG00000009347	3581.93	0.232522	5.27988	2.34191	1.22769	1.2927e-07	5.60449e-07	Up	1.83281	1.22734	1.26279	3.03532	2.96464	3.13182	WDR48
ENSBGRG00000009368	1663.01	0.389351	7.80179	8.21144	3.03763	6.10367e-15	5.86394e-14	Up	0.00832565	0.0175499	0.00885796	0.0946665	0.0884399	0.0749735	ASTN2
ENSBGRG00000009375	4931.17	0.174454	13.0269	4.83189	2.27259	8.6079e-39	2.98156e-37	Up	1.12989	1.01583	0.89727	5.10171	4.1716	4.03093	WDTC1
ENSBGRG00000009382	3007.78	0.22089	13.6188	8.04591	3.00826	3.09754e-42	1.25696e-40	Up	1.68473	1.40452	1.48208	11.0525	9.32955	12.8137	ZSCAN20
ENSBGRG00000009399	27.9469	1.19802	5.14787	71.8671	6.16726	2.63457e-07	1.09451e-06	Up	0.00643495	0	0	0.181346	0.0933135	0.168055	DRAXIN
ENSBGRG00000009411	4857.58	0.162631	25.0665	16.8724	4.07659	1.15304e-138	5.59137e-136	Up	0.17327	0.166783	0.133082	2.37372	2.37601	2.45347	AK9
ENSBGRG00000009420	484.631	0.376552	3.75375	2.6638	1.41348	0.000174208	0.000473862	Up	0.822447	1.511	1.31633	3.3525	2.16673	3.28768	FLAD1
ENSBGRG00000009431	107.841	0.389591	6.00238	5.05767	2.33847	1.94451e-09	1.07488e-08	Up	0.13727	0.199343	0.301599	1.012	1.00622	0.919216	PSMC3IP
ENSBGRG00000009451	4292.9	0.274317	4.80955	2.49552	1.31934	1.51269e-06	5.61671e-06	Up	0.622457	0.811086	0.475063	1.37661	1.36169	1.55395	HIP1
ENSBGRG00000009454	2542.03	0.704968	5.13863	12.3169	3.62257	2.76745e-07	1.14408e-06	Up	0.487793	0.0730151	0.169302	2.53773	2.61647	2.90388	EFHD1
ENSBGRG00000009468	176.477	0.601471	4.19726	5.75387	2.52453	2.70162e-05	8.39797e-05	Up	0.348813	0.184553	0.0775619	0.791559	1.13445	1.21574	ERG28
ENSBGRG00000009489	761.115	0.370808	6.29649	5.04477	2.33479	3.0446e-10	1.84262e-09	Up	0.0168061	0.0078211	0.00921348	0.0541297	0.0548671	0.0451788	SUGCT
ENSBGRG00000009509	1079.11	0.731764	11.5434	348.99	8.44704	7.97158e-31	1.9773e-29	Up	0.0423925	0.0258561	0.00434661	7.4312	4.35674	10.8498	TEX29
ENSBGRG00000009510	33.7887	1.32814	6.24352	313.486	8.29226	4.27843e-10	2.54131e-09	Up	0	0	0	1.37733	0.950861	1.88036	SRY
ENSBGRG00000009512	125.921	1.24954	5.51875	119.091	6.89592	3.41425e-08	1.59911e-07	Up	0	0.00875253	0	0.371648	0.124856	0.394951	C1orf100
ENSBGRG00000009521	18.1999	0.76098	3.59838	6.67282	2.7383	0.000320202	0.000833573	Up	0.00131749	0.00267855	0.00180114	0.0169194	0.0124101	0.00558756	GLRA1
ENSBGRG00000009525	68.1452	0.904328	5.54828	32.3898	5.01747	2.8849e-08	1.3645e-07	Up	0.188906	0	0.0430423	3.05492	1.63892	2.24888	TMEM139
ENSBGRG00000009541	66.4949	0.667746	7.21682	28.227	4.819	5.3218e-13	4.28861e-12	Up	0.0182301	0.00247088	0.00415374	0.225443	0.239502	0.185827	GLDN
ENSBGRG00000009542	407.488	0.645469	3.71257	5.26468	2.39635	0.000205166	0.000552876	Up	0.0604345	0.0144369	0.0162658	0.172289	0.132016	0.126973	SCN11A
ENSBGRG00000009545	1425.07	0.441021	4.75153	4.27381	2.09552	2.01886e-06	7.34704e-06	Up	0.150701	0.0591695	0.0675779	0.341707	0.361261	0.363	TBC1D32
ENSBGRG00000009573	646.009	0.189825	6.94797	2.49476	1.3189	3.7058e-12	2.75303e-11	Up	0.171602	0.161953	0.127794	0.335393	0.336489	0.365903	ORC5
ENSBGRG00000009576	9147.96	0.203356	18.8454	14.2444	3.83233	3.20402e-79	4.5035e-77	Up	0.108232	0.144924	0.139356	1.65617	1.67889	1.72798	TTLL5
ENSBGRG00000009589	358.046	0.630454	4.43453	6.94398	2.79576	9.22749e-06	3.07959e-05	Up	0.0827381	0.0246011	0.0222688	0.314702	0.18689	0.305419	CTCFL
ENSBGRG00000009612	167.341	0.496721	8.79691	20.672	4.36961	1.40633e-18	1.77943e-17	Up	0.0142674	0.0095722	0.00658294	0.177626	0.265247	0.127069	MMP24
ENSBGRG00000009624	476.093	0.902152	8.32945	182.84	7.51444	8.12159e-17	9.0485e-16	Up	0.0251691	0	0.00703815	1.93609	1.04474	2.40556	DCST1
ENSBGRG00000009626	6124.6	0.19059	8.02829	2.88808	1.53011	9.88398e-16	1.01654e-14	Up	2.81763	2.22781	2.79912	7.18544	6.21605	7.10123	PDCD11
ENSBGRG00000009639	1165.92	0.622213	7.60932	26.6234	4.73462	2.75532e-14	2.49161e-13	Up	1.3668	0.30011	0.467137	17.1105	14.2026	19.672	C11orf1
ENSBGRG00000009648	34.8209	1.25005	5.89249	164.952	7.36591	3.80413e-09	2.01553e-08	Up	0.00654178	0	0	0.438722	0.379451	0.315407	SOX1
ENSBGRG00000009654	2456.84	0.530502	6.41758	10.5893	3.40454	1.38459e-10	8.73676e-10	Up	1.5851	0.492978	0.566301	8.17413	8.56844	8.39233	SLC6A20
ENSBGRG00000009662	3037.19	0.177002	5.82305	2.043	1.03069	5.77842e-09	3.00252e-08	Up	6.47271	5.44457	7.02536	11.7146	12.054	11.2999	ZSCAN29
ENSBGRG00000009663	5127.2	0.230046	6.25705	2.7121	1.43941	3.92328e-10	2.34298e-09	Up	1.97884	2.36451	2.20996	5.07589	4.63431	6.33956	TOR1AIP1
ENSBGRG00000009676	4515.49	0.258495	5.76733	2.8105	1.49083	8.05351e-09	4.10873e-08	Up	0.19151	0.13943	0.11945	0.36839	0.350469	0.420607	EHBP1
ENSBGRG00000009691	28.6939	0.98146	5.30282	36.8735	5.20451	1.14025e-07	4.97133e-07	Up	0.00239324	0	0	0.0290269	0.0231364	0.031251	VTCN1
ENSBGRG00000009709	1357	0.363105	17.2182	76.2161	6.25202	1.93838e-66	1.89893e-64	Up	0.168182	0.197829	0.215552	9.49207	16.4017	14.134	DPP7
ENSBGRG00000009710	1599.61	0.19278	6.16625	2.27951	1.18873	6.99295e-10	4.06236e-09	Up	7.47244	9.19883	9.61978	17.6916	19.1976	17.4315	COASY
ENSBGRG00000009722	1014.61	0.714127	4.08698	7.56125	2.91862	4.37024e-05	0.00013165	Up	0.800891	0.168729	0.159332	2.72297	2.68454	2.23901	MAPK8IP1
ENSBGRG00000009726	8620.53	0.841666	10.5128	460.884	8.84826	7.54291e-26	1.4884e-24	Up	0.087646	0.00923952	0.0155323	16.9653	12.815	16.6314	PIWIL1
ENSBGRG00000009743	221.461	0.413102	4.58646	3.71838	1.89468	4.50827e-06	1.57222e-05	Up	1.15415	0.446947	0.770137	2.73824	2.45903	2.77864	FDXACB1
ENSBGRG00000009753	4277.84	0.926719	7.8536	155.21	7.27808	4.04275e-15	3.9485e-14	Up	0.0386092	0.00485923	0.003456	1.93629	2.05811	2.48652	ZBBX
ENSBGRG00000009760	419.962	0.564702	9.67057	44.0473	5.46098	4.02149e-22	6.43604e-21	Up	0.396463	0.171608	0.0917911	8.41273	7.22802	10.4911	HSD17B1
ENSBGRG00000009780	4746.89	0.645175	13.0713	345.67	8.43325	4.80666e-39	1.68598e-37	Up	0.010188	0.00298267	0.00229813	1.56945	1.18326	2.04206	SPHKAP
ENSBGRG00000009799	862.618	0.546962	15.5729	366.532	8.51779	1.11198e-54	7.26233e-53	Up	0.178121	0.217279	0	47.634	39.0972	40.7927	TMEM217
ENSBGRG00000009807	1851.24	0.194522	6.37202	2.36116	1.2395	1.86558e-10	1.15908e-09	Up	0.416143	0.34385	0.309561	0.693347	0.777836	0.805873	UQCC1
ENSBGRG00000009814	3174.34	0.373071	5.14605	3.78381	1.91984	2.66028e-07	1.10425e-06	Up	0.120527	0.05542	0.0789198	0.280274	0.255559	0.332515	RELN
ENSBGRG00000009828	1144.78	0.253606	4.51327	2.21084	1.14459	6.38349e-06	2.17879e-05	Up	3.68322	5.06652	5.22282	8.56958	9.13354	10.2569	PIM1
ENSBGRG00000009829	628.663	0.469735	3.58921	3.21759	1.68598	0.000331678	0.000861137	Up	0.140448	0.082695	0.0455629	0.226557	0.269913	0.27824	GPR161
ENSBGRG00000009833	10.6946	1.28282	3.70936	27.0665	4.75844	0.00020778	0.000559221	Up	0.000451533	0	0	0.0054765	0.00335779	0.00287247	TAFA2
ENSBGRG00000009848	2742.64	0.550239	6.93799	14.0993	3.81755	3.97728e-12	2.94231e-11	Up	0.28754	0.145996	0.0687409	2.0876	2.19847	2.05884	NEURL1
ENSBGRG00000009855	53.4147	0.687555	4.53213	8.67033	3.11609	5.8393e-06	2.00327e-05	Up	0.0597063	0.026833	0.00966607	0.190568	0.317812	0.241995	MFAP5
ENSBGRG00000009863	990.428	0.68997	5.36135	12.9886	3.69917	8.26035e-08	3.65146e-07	Up	0.0159549	0.0885082	0.043624	0.575659	0.801156	0.372417	SLC4A5
ENSBGRG00000009880	181.384	0.340385	6.25454	4.374	2.12895	3.98686e-10	2.37802e-09	Up	0.0170232	0.0101022	0.0155673	0.0528481	0.0484127	0.0677802	MACROD1
ENSBGRG00000009901	3704	0.350913	11.4855	16.3408	4.03041	1.56041e-30	3.82647e-29	Up	0.616322	1.04054	1.09326	13.0293	16.6565	11.181	LYAR
ENSBGRG00000009908	41.1235	1.28514	5.91958	195.024	7.60751	3.22757e-09	1.73086e-08	Up	0.0463074	0	0	2.67609	2.58271	4.15525	CNKSR2
ENSBGRG00000009914	203.004	1.28761	3.64604	25.896	4.69466	0.000266315	0.000702912	Up	0.0217557	0	0.00234807	0.239361	0.131557	0.188241	DISP3
ENSBGRG00000009916	4730.06	0.326775	3.78688	2.35783	1.23746	0.000152549	0.000419121	Up	0.949092	0.493003	0.557426	1.42196	1.50845	1.32125	MAN1A2
ENSBGRG00000009925	3443.41	0.226737	4.5803	2.05412	1.03852	4.64306e-06	1.61661e-05	Up	1.45907	1.9438	2.07993	3.37025	3.47012	3.3741	MPHOSPH8
ENSBGRG00000009926	2563.79	0.157022	13.1411	4.17984	2.06345	1.91413e-39	6.87563e-38	Up	2.02767	1.65844	1.621	7.00322	6.30877	6.73444	CCDC47
ENSBGRG00000009933	313.057	0.37895	6.06925	4.92437	2.29994	1.2851e-09	7.22313e-09	Up	0.165551	0.141993	0.0716106	0.512129	0.569388	0.595005	ASB12
ENSBGRG00000009938	118.002	0.510483	8.56351	20.6996	4.37153	1.09479e-17	1.302e-16	Up	0.0247089	0.0219207	0.0207284	0.392638	0.27729	0.58513	RNF121
ENSBGRG00000009953	1255.57	0.181607	15.6973	7.2137	2.85074	1.57863e-55	1.082e-53	Up	10.6322	9.50566	7.75289	58.2345	62.8595	60.4736	C7orf25
ENSBGRG00000009973	4485.37	0.767464	5.01353	14.3971	3.8477	5.34407e-07	2.11808e-06	Up	1.4897	4.49369	12.2904	85.8584	81.4708	74.5388	CDC20
ENSBGRG00000009992	2062.28	1.04202	8.41266	435.393	8.76617	4.0082e-17	4.55728e-16	Up	0.024407	0	0.00455003	3.64412	4.2694	3.47977	TRIM69
ENSBGRG00000009996	47.7635	0.597644	4.3081	5.95753	2.57471	1.64661e-05	5.28272e-05	Up	1.20149	0.517279	0.942052	3.8322	3.25856	7.24108	C11orf94
ENSBGRG00000010007	3447.33	0.152602	7.935	2.31482	1.2109	2.105e-15	2.1112e-14	Up	0.767821	0.933483	0.758255	1.75322	1.73623	1.6602	NVL
ENSBGRG00000010033	3170.12	0.354029	25.5016	522.153	9.02833	1.89005e-143	1.01837e-140	Up	0.0286905	0.049997	0.0588342	23.3087	19.4275	21.9625	SPATA4
ENSBGRG00000010038	223.343	0.577002	4.47201	5.9809	2.58036	7.74868e-06	2.61166e-05	Up	0.121946	0.382512	0.512044	1.98034	1.73595	1.82762	FAM131B
ENSBGRG00000010051	2810.02	0.137475	12.5494	3.30633	1.72523	4.00507e-36	1.253e-34	Up	0.143336	0.127136	0.143192	0.403883	0.44005	0.394488	SPATA5
ENSBGRG00000010055	521.27	0.235803	6.07958	2.70117	1.43358	1.205e-09	6.81041e-09	Up	1.32126	1.33316	1.561	3.16159	3.1296	4.0015	MRPL32
ENSBGRG00000010058	3886.28	0.444034	6.36531	7.09309	2.82641	1.94892e-10	1.20777e-09	Up	2.01714	0.835673	0.901867	8.43466	6.63641	8.85497	RBM12B
ENSBGRG00000010066	959.912	1.42004	5.90043	332.879	8.37885	3.62548e-09	1.92826e-08	Up	0.0106582	0	0	1.09736	0.927326	1.15265	FAM81B
ENSBGRG00000010070	891.957	0.249374	5.23346	2.47099	1.30509	1.66365e-07	7.10789e-07	Up	0.0573347	0.0865643	0.0777399	0.160828	0.180099	0.155358	SDCCAG8
ENSBGRG00000010086	14910.2	0.345593	10.4005	12.0782	3.59434	2.46692e-25	4.7424e-24	Up	1.97389	1.91421	3.4652	27.3951	25.7131	27.6664	KPNA2
ENSBGRG00000010107	133.816	0.275099	4.38163	2.30598	1.20538	1.17796e-05	3.8655e-05	Up	11.0131	7.86397	11.0166	18.9726	20.4746	23.0239	PSPC1
ENSBGRG00000010128	2431.53	0.354846	15.3373	43.4828	5.44237	4.30711e-53	2.65222e-51	Up	0.0423959	0.0334925	0.0455396	1.48184	1.17162	2.11357	WDR78
ENSBGRG00000010129	300.719	0.260599	4.53715	2.2695	1.18238	5.702e-06	1.95929e-05	Up	4.98738	6.52409	5.14733	10.23	10.4677	13.359	MRPS24
ENSBGRG00000010134	8479.67	0.138837	11.4704	3.01573	1.59251	1.85881e-30	4.52956e-29	Up	1.12014	1.16785	1.25696	3.45958	3.27936	2.95547	MTOR
ENSBGRG00000010135	1173.06	0.613688	8.41579	35.8691	5.16467	3.90254e-17	4.44495e-16	Up	0.0346392	0.0151478	0.00804146	0.443909	0.587601	0.818637	GLT1D1
ENSBGRG00000010136	696.864	0.482011	4.21708	4.09163	2.03268	2.47491e-05	7.74783e-05	Up	0.147026	0.0756291	0.0468596	0.318986	0.301923	0.367248	IFT43
ENSBGRG00000010143	2714.49	0.33873	5.69119	3.80469	1.92778	1.26156e-08	6.25522e-08	Up	3.71155	1.93385	2.14941	8.83502	10.1005	7.82511	RBM38
ENSBGRG00000010178	409.615	1.0761	6.88566	170.035	7.40969	5.75217e-12	4.18353e-11	Up	0.296411	0.0301313	0	17.9754	10.9845	21.0895	CENPM
ENSBGRG00000010197	2219.94	0.309377	10.8456	10.2346	3.35539	2.09167e-27	4.44383e-26	Up	9.8406	5.19653	8.16795	68.2628	75.7925	70.7747	TRIM32
ENSBGRG00000010199	3159.36	0.159156	8.22956	2.47905	1.30979	1.879e-16	2.04562e-15	Up	0.354379	0.435149	0.385251	0.896299	0.839984	0.898307	RAI14
ENSBGRG00000010218	390.667	0.634079	11.6165	164.937	7.36577	3.39821e-31	8.61634e-30	Up	0.0935482	0.228228	0.287752	29.5001	19.4438	41.2509	TMEM210
ENSBGRG00000010222	6.90311	1.65106	3.63475	64.0522	6.00118	0.000278253	0.000731689	Up	0	0	0	0.00869894	0.00291441	0.00349918	GPR149
ENSBGRG00000010223	776.131	0.232263	8.96314	4.23336	2.0818	3.15554e-19	4.17802e-18	Up	0.100888	0.0875309	0.0631975	0.319418	0.321761	0.319106	STX18
ENSBGRG00000010231	2809.14	0.401976	9.07194	12.5247	3.6467	1.16912e-19	1.59252e-18	Up	0.6297	0.747844	1.3254	10.2211	8.86889	11.6923	CCHCR1
ENSBGRG00000010261	1223.57	0.222326	6.19374	2.59733	1.37703	5.87538e-10	3.44096e-09	Up	1.01511	0.733212	0.67713	1.88099	1.88193	1.92009	PISD
ENSBGRG00000010271	1062.99	0.455355	3.64453	3.15918	1.65955	0.000267885	0.000706672	Up	0.287791	0.118214	0.114795	0.487909	0.467063	0.52235	MTMR7
ENSBGRG00000010286	2621.43	0.557578	5.33201	7.85175	2.97301	9.71296e-08	4.26636e-07	Up	0.436782	0.147708	0.128145	1.71362	1.47708	1.82066	IFT81
ENSBGRG00000010288	47.2617	0.813661	5.60457	23.5919	4.56022	2.08773e-08	1.00361e-07	Up	0.160916	0.0841254	0	2.18132	1.82915	1.21611	XCR1
ENSBGRG00000010298	409.449	0.674618	10.7732	154.106	7.26778	4.60858e-27	9.67453e-26	Up	0.00992831	0.001101	0.00185086	0.536405	0.659111	0.634016	TERB2
ENSBGRG00000010307	178.141	0.927153	3.6706	10.5796	3.40321	0.000241977	0.000643846	Up	0.176444	0.0245981	0.0155068	0.820046	0.599823	0.63128	SPO11
ENSBGRG00000010310	1232.9	0.670304	14.9873	1057.2	10.046	8.89368e-51	5.00031e-49	Up	0.143661	0.0876216	0	62.0863	76.5185	81.5544	C20orf173
ENSBGRG00000010311	65.903	0.402456	5.12098	4.17267	2.06097	3.03946e-07	1.24802e-06	Up	0.0118774	0.00896908	0.0185572	0.0544753	0.043742	0.0518876	USH1C
ENSBGRG00000010326	6.05489	1.62318	3.58075	56.1894	5.81223	0.000342604	0.000886419	Up	0	0	0	0.0856669	0.0324698	0.0475128	TMEM41B
ENSBGRG00000010338	18991.2	0.281117	4.20291	2.26814	1.18151	2.63506e-05	8.21346e-05	Up	2.41853	3.47263	4.00663	6.61528	7.12283	6.64908	CEP350
ENSBGRG00000010350	1536.67	1.29421	6.12638	243.671	7.92879	8.99017e-10	5.15467e-09	Up	0.689193	0	0.0428271	55.5479	51.6086	52.3327	DNAJC5G
ENSBGRG00000010352	973.96	0.807365	12.756	1259.61	10.2988	2.88602e-37	9.4721e-36	Up	0.00624572	0	0.00213463	2.68698	4.10427	3.30409	WBP2NL
ENSBGRG00000010363	4069.8	0.222007	8.8826	3.92312	1.972	6.53146e-19	8.47429e-18	Up	38.5624	48.5919	33.8323	129.337	152.666	146.312	GRINA
ENSBGRG00000010366	8304.51	0.178991	10.8168	3.82673	1.93611	2.86678e-27	6.064e-26	Up	0.535673	0.666212	0.669582	2.27333	2.18968	2.03198	CDK5RAP2
ENSBGRG00000010371	6917.35	0.237279	6.84829	3.08433	1.62496	7.47364e-12	5.3731e-11	Up	1.35053	1.74873	1.76813	5.38553	3.98929	4.25676	AGFG1
ENSBGRG00000010372	1513.07	0.169736	11.4974	3.86781	1.95152	1.36014e-30	3.34805e-29	Up	10.4054	9.91985	11.3132	38.2922	40.3661	32.3516	SSNA1
ENSBGRG00000010384	805.67	0.284537	16.4345	25.5669	4.67621	1.08374e-60	8.7955e-59	Up	0.211364	0.159386	0.26794	5.18745	4.44674	5.22403	SLC30A3
ENSBGRG00000010395	1965.66	0.6014	9.06402	43.7467	5.4511	1.25729e-19	1.71014e-18	Up	0.043503	0.0936474	0.0190226	2.37253	1.94675	1.82585	STOX1
ENSBGRG00000010412	10504.7	0.131964	11.7996	2.94265	1.55712	3.92342e-32	1.03541e-30	Up	2.10517	2.08767	2.32891	6.16788	5.69356	5.5329	ATP2A2
ENSBGRG00000010414	739.752	0.864086	3.54698	8.36808	3.0649	0.000389675	0.000997563	Up	0.0231288	0.30371	0.26086	1.39679	1.48726	1.59435	SPATC1
ENSBGRG00000010427	2731.08	0.219114	9.81012	4.43684	2.14953	1.01846e-22	1.67701e-21	Up	1.54857	1.859	1.46524	6.31548	5.72786	7.45902	ARPC4
ENSBGRG00000010428	358.413	1.08307	7.43039	264.588	8.04761	1.0828e-13	9.30161e-13	Up	0	0	0.437011	34.101	29.0692	44.9321	SYT16
ENSBGRG00000010433	10146.2	0.783819	4.82977	13.7911	3.78567	1.36689e-06	5.11154e-06	Up	8.95486	1.30309	1.87858	41.3818	61.7151	46.4292	MAP1A
ENSBGRG00000010434	2313.63	0.263231	4.32503	2.20149	1.13848	1.52513e-05	4.92311e-05	Up	0.815419	0.75493	1.13033	1.96897	1.63101	1.79978	UTP18
ENSBGRG00000010442	17.6506	1.33511	5.50928	163.766	7.35549	3.60305e-08	1.68122e-07	Up	0	0	0	0.0279892	0.0245672	0.038023	RBFOX1
ENSBGRG00000010452	2743.99	0.286445	12.9405	13.057	3.70675	2.65816e-38	9.04568e-37	Up	0.139833	0.20842	0.123212	1.95444	1.65207	1.94678	SPAG1
ENSBGRG00000010460	18.9023	1.28769	5.7883	175.279	7.45351	7.11024e-09	3.65247e-08	Up	0	0	0	1.10896	1.1067	0.907987	TAS2R60
ENSBGRG00000010465	2422.34	0.239967	11.8008	7.11965	2.83181	3.86488e-32	1.02135e-30	Up	0.588604	0.735063	0.763839	3.82482	4.72029	4.89585	PPP2R3C
ENSBGRG00000010482	2137.04	0.510257	4.02684	4.15465	2.05473	5.65307e-05	0.000167639	Up	0.578868	0.760699	1.72915	3.9926	4.12425	3.54317	CLSPN
ENSBGRG00000010486	6.2119	1.55714	3.75623	57.6386	5.84896	0.000172494	0.000469661	Up	0	0	0	0.147111	0.073017	0.0854762	TAS2R41
ENSBGRG00000010496	333.269	0.423519	7.62722	9.38448	3.23028	2.39867e-14	2.17925e-13	Up	1.75773	3.38551	3.03537	26.5992	15.7887	27.0102	TMEM81
ENSBGRG00000010497	3460.09	0.40414	24.0627	846.1	9.72468	6.15354e-128	2.43592e-125	Up	0.0907781	0.0830513	0.0814425	61.4709	58.8573	74.869	DEFB134
ENSBGRG00000010520	79.4979	1.12423	3.70982	18.0095	4.17068	0.000207408	0.000558298	Up	0.00182055	0	0.000392981	0.00758817	0.0109732	0.0171959	KCNH5
ENSBGRG00000010521	668.781	0.755885	4.35781	9.80828	3.294	1.31371e-05	4.28199e-05	Up	0.22678	0.0362801	0.0571778	0.643871	1.07199	1.0873	LTF
ENSBGRG00000010555	3531.36	0.183237	18.8436	10.9499	3.45284	3.31512e-79	4.62615e-77	Up	2.71782	2.12364	1.97334	22.6727	23.4956	21.2581	B4GALT7
ENSBGRG00000010582	1179.26	0.18453	6.86814	2.40723	1.26738	6.50431e-12	4.69885e-11	Up	0.967429	1.22886	0.983393	2.44486	2.13969	2.33486	DPH7
ENSBGRG00000010586	1236.78	0.357852	7.1755	5.92891	2.56777	7.20452e-13	5.73199e-12	Up	6.59751	3.37612	4.7705	20.7706	29.8154	28.2209	BBS12
ENSBGRG00000010589	3107.75	0.220259	5.20923	2.21511	1.14738	1.89624e-07	8.04141e-07	Up	1.77212	1.20547	1.57947	2.99096	2.99356	3.14103	TXNL1
ENSBGRG00000010591	4068	0.295713	5.60215	3.1528	1.65663	2.11706e-08	1.0162e-07	Up	14.5649	8.79313	14.6952	34.4098	39.5585	34.7009	NOL10
ENSBGRG00000010597	5687.78	0.379086	5.41372	4.14758	2.05227	6.17272e-08	2.78512e-07	Up	3.34154	6.13081	6.9944	20.9775	18.3439	22.7111	HMGCR
ENSBGRG00000010609	1865.27	0.606966	4.39103	6.34316	2.6652	1.12817e-05	3.71152e-05	Up	3.40162	1.20574	0.855117	9.69105	8.14293	13.0906	OPLAH
ENSBGRG00000010616	773.789	0.157149	13.4347	4.32069	2.11126	3.78418e-41	1.45638e-39	Up	0.035664	0.0412147	0.0389359	0.154625	0.143129	0.154605	TMEM232
ENSBGRG00000010617	282.257	0.206595	5.05125	2.06131	1.04356	4.38933e-07	1.75727e-06	Up	0.0316759	0.0294301	0.0225495	0.0501164	0.0532135	0.0522043	SGIP1
ENSBGRG00000010618	3103.32	1.37877	4.15178	52.8694	5.72436	3.29895e-05	0.000101298	Up	0.541689	0.00637404	0.0160729	8.94845	8.29998	9.20023	FKBP6
ENSBGRG00000010625	1660.3	0.137267	15.2403	4.26335	2.09199	1.91095e-52	1.14403e-50	Up	1.37424	1.17827	1.26498	5.01502	5.19459	4.53213	SMG9
ENSBGRG00000010627	492.227	1.2505	8.95179	2343.08	11.1942	3.49761e-19	4.62147e-18	Up	0.00904489	0	0	7.16939	5.46165	9.49105	TBX19
ENSBGRG00000010630	7331.2	0.19639	5.43998	2.09704	1.06836	5.32876e-08	2.42066e-07	Up	1.94502	1.51889	2.0141	3.76892	3.44794	3.19906	HAND1
ENSBGRG00000010639	1820.96	0.368654	4.6227	3.25843	1.70418	3.78779e-06	1.33292e-05	Up	0.659138	0.428775	0.317251	1.35116	1.1302	1.629	WDSUB1
ENSBGRG00000010657	53.5139	0.757593	7.2735	45.5807	5.51035	3.50287e-13	2.87295e-12	Up	0.00308676	0	0.00158247	0.0600115	0.0568124	0.0842312	RGS8
ENSBGRG00000010670	1803.87	0.2439	4.16358	2.0216	1.01549	3.13302e-05	9.65995e-05	Up	5.24451	3.94859	3.64605	6.79225	9.00365	7.61267	EIF1AX
ENSBGRG00000010682	14.4145	1.18397	4.38514	36.5523	5.19189	1.15912e-05	3.80688e-05	Up	0.00157045	0	0	0.0212884	0.0186857	0.0152488	OR5B2
ENSBGRG00000010710	2650.75	0.238909	9.26501	4.63798	2.2135	1.95052e-20	2.80254e-19	Up	2.46799	2.25602	3.30812	11.6425	11.2638	10.9192	RFC5
ENSBGRG00000010725	4655.21	0.27043	13.9421	13.6455	3.77035	3.51549e-44	1.54977e-42	Up	17.9232	13.5471	22.4257	220.686	230.598	216.265	KNSTRN
ENSBGRG00000010730	1773.3	0.249735	8.30085	4.20763	2.07301	1.03372e-16	1.14186e-15	Up	1.10647	1.59865	1.54365	5.04061	6.01265	5.15013	NDUFA6
ENSBGRG00000010746	28961.2	0.246151	16.8336	17.6746	4.1436	1.38396e-63	1.22579e-61	Up	2.84386	4.32753	4.01101	59.8663	60.8413	58.5008	ODF2
ENSBGRG00000010747	3122.45	0.378861	4.02009	2.87399	1.52306	5.8175e-05	0.000171989	Up	1.41559	1.19198	0.596443	2.83565	2.88266	2.56653	DOCK6
ENSBGRG00000010752	1143.97	0.197222	7.59216	2.82322	1.49734	3.14614e-14	2.83182e-13	Up	5.69417	4.83582	4.36031	11.2298	13.5006	13.1888	ATRAID
ENSBGRG00000010763	1230.3	0.398608	7.85969	8.7722	3.13294	3.85074e-15	3.77427e-14	Up	0.365584	0.858629	0.665765	5.20485	4.4472	5.36572	RSPH9
ENSBGRG00000010766	1274.19	0.293453	4.37246	2.43364	1.28311	1.22854e-05	4.02397e-05	Up	2.89125	2.22749	1.53701	4.8162	5.22466	4.55297	INSIG1
ENSBGRG00000010793	285.363	0.557131	7.66118	19.27	4.26828	1.84231e-14	1.69522e-13	Up	0.602583	0.412349	0.135624	6.24949	5.70516	7.88329	C1orf189
ENSBGRG00000010794	824.842	1.15547	5.48181	80.6762	6.33407	4.20992e-08	1.94151e-07	Up	0.209997	0.00985246	0.00828137	5.86327	5.4567	5.1111	FBXO43
ENSBGRG00000010799	1981.15	0.243975	15.6434	14.09	3.8166	3.68482e-55	2.46463e-53	Up	0.34501	0.358434	0.48746	5.35755	5.40012	4.49795	COG1
ENSBGRG00000010801	215.68	0.27851	7.42341	4.19159	2.0675	1.14143e-13	9.7879e-13	Up	1.76083	2.64091	2.21979	7.59941	8.07125	9.33636	CYB5D1
ENSBGRG00000010803	2599.02	0.127444	10.7746	2.59038	1.37316	4.53734e-27	9.53529e-26	Up	1.74347	1.69539	1.74897	4.1333	4.37395	3.66705	TTC19
ENSBGRG00000010804	913.858	1.45311	3.82786	47.2517	5.56229	0.00012926	0.000359876	Up	0.0547015	0	0.00396574	0.80695	0.831236	0.827698	CFAP57
ENSBGRG00000010806	129.406	1.34348	3.57182	27.8318	4.79866	0.000354511	0.000914908	Up	0.0195962	0	0.000837187	0.136314	0.205838	0.166217	GLIPR1L2
ENSBGRG00000010808	1320.62	0.702139	8.90512	76.248	6.25263	5.33301e-19	6.97065e-18	Up	0.0164908	0.00193425	0.0113807	0.674022	0.611984	0.772792	GTF2A1L
ENSBGRG00000010815	1381.1	0.60033	3.88559	5.03724	2.33263	0.000102083	0.000288812	Up	2.75921	0.736526	0.798923	6.8274	6.43905	6.13935	ZMYND19
ENSBGRG00000010816	103.158	0.827065	5.06769	18.2688	4.19131	4.02681e-07	1.62252e-06	Up	0.3678	0.0390138	0.0655852	2.33885	2.46161	2.98765	PNMT
ENSBGRG00000010817	621.637	1.00553	5.40917	43.3833	5.43907	6.3317e-08	2.84824e-07	Up	0.00450003	0.203105	0.13842	3.8623	4.45743	5.27949	IL21
ENSBGRG00000010818	343.974	0.434937	4.025	3.36503	1.75062	5.69756e-05	0.000168855	Up	0.179747	0.110619	0.0639236	0.354106	0.336577	0.379532	PODXL2
ENSBGRG00000010822	755.063	0.205524	10.0609	4.19236	2.06776	8.22148e-24	1.44449e-22	Up	7.07254	5.01397	6.30988	22.4609	23.9749	23.3881	EXOSC4
ENSBGRG00000010828	2463.51	0.937665	3.75892	11.5084	3.52461	0.000170647	0.000464958	Up	0.263508	0.0234161	0.0336982	1.22429	0.896294	1.16741	ANKRD31
ENSBGRG00000010831	3248.71	0.296773	7.75064	4.92519	2.30018	9.14322e-15	8.68091e-14	Up	1.59172	2.8046	2.27577	9.64483	10.8651	9.28055	RMND5B
ENSBGRG00000010834	1327.59	0.358199	4.99746	3.45835	1.79008	5.80916e-07	2.29165e-06	Up	1.58905	2.84825	3.13508	7.2617	8.0961	8.40726	SNAP29
ENSBGRG00000010838	717.047	0.352108	3.6501	2.43721	1.28523	0.00026214	0.0006928	Up	0.108713	0.154775	0.0748117	0.250664	0.215075	0.276282	SNCAIP
ENSBGRG00000010843	775.401	0.180555	6.38031	2.22221	1.152	1.76731e-10	1.09979e-09	Up	1.38997	1.55425	1.70589	3.28806	2.9156	3.15901	SLC5A6
ENSBGRG00000010854	646.433	0.300844	12.3655	13.1783	3.72009	4.01588e-35	1.21712e-33	Up	0.4311	0.241902	0.406657	4.61354	3.92075	4.39086	TRAV4
ENSBGRG00000010899	65.3482	1.40044	6.60038	606.118	9.24346	4.10101e-11	2.72889e-10	Up	0	0	0	0.199106	0.328373	0.612681	OTOL1
ENSBGRG00000010911	113.12	0.968286	6.3941	73.0754	6.19131	1.61498e-10	1.01019e-09	Up	0.0153592	0	0.0472445	1.75877	0.582509	1.92332	ODF3
ENSBGRG00000010921	282.675	0.700815	10.0817	133.934	7.06537	6.65911e-24	1.17961e-22	Up	0.00527457	0.000919163	0.00231778	0.333845	0.219094	0.496508	CIB4
ENSBGRG00000010925	625.687	0.412693	5.46494	4.77447	2.25534	4.63065e-08	2.12141e-07	Up	0.270812	0.222985	0.510219	1.49135	1.48145	1.3975	ZNF367
ENSBGRG00000010926	4003.95	0.112954	10.4997	2.27518	1.18598	8.66799e-26	1.7052e-24	Up	0.907405	0.825326	0.877572	1.79214	1.75306	1.82654	GPAT4
ENSBGRG00000010936	983.931	0.382598	5.80371	4.66051	2.22049	6.48636e-09	3.35063e-08	Up	16.0625	7.91129	8.37248	37.9997	48.079	49.4377	NAA38
ENSBGRG00000010940	3310.7	0.338725	17.3156	58.2924	5.86524	3.58617e-67	3.53101e-65	Up	0.240797	0.131523	0.180565	8.86294	8.42283	11.8012	USP50
ENSBGRG00000010960	4366.92	1.21652	5.12389	75.2339	6.23331	2.99288e-07	1.22993e-06	Up	0.138317	0.00972311	0.00288447	3.2622	3.11782	3.68543	ANKEF1
ENSBGRG00000010965	3950.87	0.163654	7.09945	2.23745	1.16185	1.25254e-12	9.72206e-12	Up	2.5066	2.26588	2.67343	5.4393	5.23127	4.44219	GCC2
ENSBGRG00000010966	8730.89	0.230041	8.89349	4.12921	2.04587	5.92192e-19	7.69889e-18	Up	3.78108	5.13082	5.40062	17.5013	18.5557	17.5456	MFF
ENSBGRG00000010967	1882.45	0.327306	9.20047	8.06328	3.01137	3.5638e-20	5.03474e-19	Up	0.535638	0.276387	0.385406	2.59238	2.92337	3.19111	HABP4
ENSBGRG00000010969	9994.86	1.29723	5.04838	93.6314	6.54892	4.45571e-07	1.78274e-06	Up	0.463453	0.017101	0.00930087	13.0531	12.9597	14.6167	ADAD1
ENSBGRG00000010972	192.26	0.845961	5.72887	28.7682	4.8464	1.01099e-08	5.07775e-08	Up	0.0146206	0.00668807	0.000624621	0.173417	0.220169	0.171335	BDNF
ENSBGRG00000010975	5980.61	0.422217	19.5641	306.617	8.26029	3.13022e-85	5.10226e-83	Up	0.21028	0.547996	0.274407	87.6691	93.9307	102.191	IRGC
ENSBGRG00000010977	392.274	0.876764	4.33279	13.9176	3.79884	1.47231e-05	4.7653e-05	Up	0.00860209	0.000476963	0.00511156	0.0643009	0.0607704	0.0536756	TMEM132B
ENSBGRG00000011003	9133.21	0.489351	19.8218	831.644	9.69982	1.93067e-87	3.28502e-85	Up	0.905295	0.276079	0.335191	374.487	367.651	401.218	GK2
ENSBGRG00000011008	117.984	0.483214	7.99162	14.5371	3.86167	1.33175e-15	1.35672e-14	Up	0.0939339	0.0286462	0.0401304	0.698098	0.715997	0.74172	CIDEC
ENSBGRG00000011030	410.343	0.314438	5.50236	3.31762	1.73015	3.74735e-08	1.74143e-07	Up	0.167442	0.186777	0.116598	0.435047	0.593289	0.381949	HPGD
ENSBGRG00000011039	103.333	0.782121	3.87401	8.16777	3.02994	0.000107061	0.000302103	Up	0.0152593	0.0124093	0.00142234	0.0567432	0.0818393	0.0733856	NTF3
ENSBGRG00000011044	256.294	1.2324	9.10017	2377.19	11.215	9.01931e-20	1.23901e-18	Up	0	0	0	0.86971	0.656391	0.955609	FAM166C
ENSBGRG00000011047	11150.4	0.24303	12.6821	8.46855	3.08211	7.43592e-37	2.41195e-35	Up	43.9241	39.1366	57.8467	377.498	340.122	365.204	SLC34A3
ENSBGRG00000011059	532.34	0.408086	4.66986	3.74691	1.9057	3.01411e-06	1.07353e-05	Up	0.0713638	0.080965	0.154018	0.36922	0.37	0.308451	KIF18A
ENSBGRG00000011078	11.893	1.30069	3.78194	30.2558	4.91914	0.000155609	0.000426802	Up	0.0105678	0	0	0.0942454	0.0667988	0.141533	ST8SIA3
ENSBGRG00000011083	4848.2	0.152901	8.60704	2.48979	1.31602	7.4973e-18	9.02141e-17	Up	12.1854	11.9215	10.9199	28.6758	23.1721	26.9944	KDM6B
ENSBGRG00000011089	281.335	0.603428	10.0325	66.4373	6.05392	1.09653e-23	1.911e-22	Up	0.0147196	0.0538668	0.0452771	2.51341	2.97005	1.33396	CD164L2
ENSBGRG00000011090	570.404	0.236888	4.42196	2.06696	1.04751	9.78105e-06	3.2498e-05	Up	0.0646465	0.0753485	0.0570394	0.150137	0.108701	0.109831	LHX4
ENSBGRG00000011092	10154.7	0.33307	17.4454	56.1239	5.81054	3.72845e-68	3.74719e-66	Up	0.428921	0.274604	0.208968	14.3833	15.2855	16.3773	TRIM36
ENSBGRG00000011110	2786.81	0.332134	4.01613	2.52082	1.33389	5.91609e-05	0.000174638	Up	0.840888	1.13263	0.988238	2.29651	1.58148	2.8614	KPNA6
ENSBGRG00000011115	833.54	0.397662	4.1996	3.18219	1.67002	2.67388e-05	8.3184e-05	Up	0.662785	0.311284	0.3019	1.21429	1.27856	1.16215	SLC25A33
ENSBGRG00000011120	786.058	0.336467	6.11553	4.16314	2.05767	9.6237e-10	5.49841e-09	Up	0.57403	0.319947	0.367278	1.27675	1.78328	1.67006	PAQR3
ENSBGRG00000011124	1162.66	0.505289	15.3649	217.323	7.7637	2.81587e-53	1.74503e-51	Up	0.0999398	0.0270913	0.0341569	9.81991	10.1735	11.9979	C2orf78
ENSBGRG00000011126	1163.84	0.905927	4.17717	13.7772	3.78421	2.95165e-05	9.13273e-05	Up	0.12072	2.04201	1.31204	14.6074	11.5927	17.2619	LRRC18
ENSBGRG00000011132	778.368	0.476187	6.11099	7.51604	2.90997	9.90165e-10	5.64889e-09	Up	10.4423	3.89216	4.05222	41.3894	43.2218	39.6976	ZNF143
ENSBGRG00000011136	21.2369	0.854209	4.83192	17.478	4.12747	1.35222e-06	5.05765e-06	Up	0.00543393	0.00165714	0.00139289	0.0494299	0.0282864	0.0582206	OTOF
ENSBGRG00000011138	371.244	0.317286	4.82565	2.89009	1.53111	1.39545e-06	5.20831e-06	Up	4.70038	3.96148	2.62877	8.23131	10.089	11.0022	CDKN1A
ENSBGRG00000011146	5906.23	0.255412	6.84363	3.35879	1.74794	7.72137e-12	5.54298e-11	Up	0.532151	0.783271	0.739183	1.96596	1.99341	2.28703	PSMA6
ENSBGRG00000011148	18323.5	0.212409	18.2463	14.679	3.87568	2.21356e-74	2.65039e-72	Up	1.34373	1.30565	1.00633	14.7308	15.5053	18.1005	TEX2
ENSBGRG00000011165	686.843	0.705673	7.50292	39.2496	5.2946	6.24125e-14	5.4953e-13	Up	0.0893005	0.0167589	0.023947	1.60357	1.05742	1.91726	SPATA9
ENSBGRG00000011172	372.351	0.292504	4.81685	2.65543	1.40895	1.4584e-06	5.42757e-06	Up	1.22828	1.62316	1.56616	4.28609	2.71678	3.62746	FICD
ENSBGRG00000011180	520.66	0.35058	13.1415	24.3721	4.60716	1.90366e-39	6.85069e-38	Up	0.371283	0.452906	0.487753	9.26296	7.38572	12.1982	FAM166A
ENSBGRG00000011192	243.25	0.979568	7.91692	216.04	7.75515	2.43474e-15	2.43436e-14	Up	0.0263058	0	0	1.38257	1.56497	2.32231	FAM183A
ENSBGRG00000011225	1067.94	0.329157	5.39328	3.42294	1.77524	6.91842e-08	3.09243e-07	Up	0.425757	0.256713	0.245687	1.07876	0.76906	1.01577	AACS
ENSBGRG00000011226	1324.89	0.415595	7.32951	8.25981	3.04611	2.3099e-13	1.92049e-12	Up	1.02891	2.33395	1.20314	12.1288	12.814	9.21251	SLC4A11
ENSBGRG00000011231	3296.62	0.324023	4.08299	2.50183	1.32298	4.44606e-05	0.00013381	Up	4.90182	2.58088	2.82216	8.03697	7.57715	7.62421	PHC1
ENSBGRG00000011238	689.175	0.351571	17.8013	76.5553	6.25843	6.89922e-71	7.56069e-69	Up	0.0705695	0.0430418	0.0763765	3.75652	5.08167	4.45259	JPH4
ENSBGRG00000011268	779.35	0.212025	12.417	6.20196	2.63272	2.11226e-35	6.48284e-34	Up	2.03967	1.61903	2.15136	10.0611	11.2707	11.3123	JAGN1
ENSBGRG00000011269	357.61	0.513449	6.75818	11.0807	3.46998	1.39733e-11	9.74267e-11	Up	0.162475	0.0617324	0.207554	1.77107	1.20427	1.39121	GINS4
ENSBGRG00000011312	2246.06	0.729676	12.5987	585.275	9.19297	2.14657e-36	6.82573e-35	Up	0.121776	0.037137	0.468227	113.076	101.923	125.072	TCF23
ENSBGRG00000011316	951.729	1.36865	3.63025	31.3096	4.96853	0.000283152	0.000743678	Up	0.210334	0.00163423	0.00961543	2.10375	2.20871	1.85794	PIWIL3
ENSBGRG00000011317	2056.77	0.255291	6.9584	3.42574	1.77642	3.44157e-12	2.56557e-11	Up	2.33726	3.65469	2.9785	9.25762	8.70085	9.84362	DERL2
ENSBGRG00000011318	4239.41	0.143796	14.1839	4.11127	2.03958	1.15239e-45	5.3476e-44	Up	2.755	2.24307	2.39567	8.95741	9.57197	8.95703	VPS26A
ENSBGRG00000011326	5442.61	0.903043	10.0185	529.02	9.04718	1.26344e-23	2.18423e-22	Up	0.00757546	0.000983071	0.000661048	1.61521	1.23636	1.51645	SPAG17
ENSBGRG00000011341	1439.5	0.658617	9.66311	82.3837	6.36429	4.32515e-22	6.90493e-21	Up	0.0583025	0.00843795	0.0273565	2.15806	2.26114	2.5794	DRC1
ENSBGRG00000011350	42.0714	1.48108	4.58338	110.535	6.78836	4.57515e-06	1.59468e-05	Up	0.00229281	0	0	0.043349	0.028133	0.163516	LRRCC1
ENSBGRG00000011370	195.285	0.521265	5.61915	7.61615	2.92906	1.91903e-08	9.27342e-08	Up	0.0731916	0.159768	0.244884	1.22302	1.22321	0.879638	IL17RE
ENSBGRG00000011376	1179.31	0.250848	5.22509	2.48063	1.3107	1.7407e-07	7.41747e-07	Up	0.827728	0.865455	0.933848	2.1362	1.5179	2.24069	NDUFA9
ENSBGRG00000011393	63.7633	0.842255	3.63187	8.33374	3.05896	0.000281372	0.000739336	Up	0.496515	0.0252362	0.254545	2.16972	1.66153	2.05033	PIP4P2
ENSBGRG00000011397	2461.51	0.296744	10.2451	8.22586	3.04017	1.24499e-24	2.29773e-23	Up	1.84714	1.10642	1.9075	11.7851	12.5521	11.9015	AURKA
ENSBGRG00000011398	2358.28	0.166928	11.6515	3.85027	1.94496	2.25556e-31	5.74916e-30	Up	2.07221	1.60101	1.87635	6.71864	6.65042	5.98307	BCL7B
ENSBGRG00000011405	29608.8	0.101028	22.312	4.77052	2.25415	2.82341e-110	7.20601e-108	Up	2.12436	1.92427	1.93289	8.44804	8.74613	8.6017	ALMS1
ENSBGRG00000011416	10970	0.63365	12.5673	249.569	7.96329	3.19263e-36	1.00695e-34	Up	0.141609	0.0282469	0.0465721	15.5728	16.4007	16.5387	SHCBP1L
ENSBGRG00000011417	503.86	0.73445	6.29938	24.7025	4.62658	2.98833e-10	1.81026e-09	Up	1.53478	0.284383	0.298794	18.102	13.4792	15.4033	SRRM5
ENSBGRG00000011423	81.2657	0.484341	5.56491	6.47695	2.69532	2.62286e-08	1.24695e-07	Up	0.201784	0.467675	0.537925	2.44738	1.9057	2.71597	ATP6V1FNB
ENSBGRG00000011442	681.909	1.42545	3.86369	45.4905	5.50749	0.000111687	0.000314014	Up	0.252784	0	0.0204621	4.13855	2.29535	4.61274	XYLB
ENSBGRG00000011443	9159.24	0.945968	8.38669	244.475	7.93354	5.00023e-17	5.6291e-16	Up	0.336019	0.0355396	0.0338554	29.5634	22.3099	36.266	AKAP3
ENSBGRG00000011452	56.2837	0.484273	4.38177	4.35289	2.12197	1.17719e-05	3.86362e-05	Up	0.0182212	0.00919738	0.00901922	0.0573791	0.0336416	0.0525934	SLC28A1
ENSBGRG00000011470	4208.46	0.208198	8.52257	3.42092	1.77438	1.56055e-17	1.83455e-16	Up	1.78162	1.26893	1.60488	4.71175	4.61305	5.06912	XPO5
ENSBGRG00000011487	48.0073	1.15961	5.98802	123.105	6.94375	2.12405e-09	1.16681e-08	Up	0.0557667	0	0.0571791	4.73464	5.93029	2.6514	RNF182
ENSBGRG00000011513	13279.2	1.26722	5.27936	103.258	6.69011	1.29635e-07	5.6178e-07	Up	0.241272	0.0118604	0.00479996	9.19619	7.73811	6.75032	DNAH2
ENSBGRG00000011515	508.938	0.218121	5.24617	2.21039	1.1443	1.55293e-07	6.66421e-07	Up	1.4676	1.04014	1.08024	2.50067	2.53028	2.14671	FASTKD3
ENSBGRG00000011533	392.709	0.609826	6.83278	17.9611	4.1668	8.32871e-12	5.95913e-11	Up	0.0561192	0.0125343	0.0218816	0.549259	0.366189	0.550464	DYRK4
ENSBGRG00000011535	2084.21	1.29398	5.38736	125.462	6.97111	7.15013e-08	3.18757e-07	Up	0.0730421	0.002025	0.00170209	2.7572	3.05226	2.75241	SLC2A5
ENSBGRG00000011549	2320.39	0.280342	4.64152	2.46436	1.30121	3.45859e-06	1.2213e-05	Up	0.981651	0.795254	0.543991	1.72033	1.85966	1.57572	USP54
ENSBGRG00000011565	71.601	0.560626	7.26084	16.8026	4.07061	3.847e-13	3.13927e-12	Up	0.0260678	0.0105995	0.0111367	0.170483	0.294008	0.266205	PXT1
ENSBGRG00000011566	1587.63	0.378297	16.2418	70.7295	6.14424	2.55219e-59	1.96448e-57	Up	0.405259	0.460646	0.264423	22.2895	18.4314	30.9247	SPAG4
ENSBGRG00000011568	4749.86	0.369284	5.48668	4.07314	2.02614	4.09559e-08	1.89103e-07	Up	7.00713	3.29287	3.7422	16.3422	17.2834	17.8371	POLDIP2
ENSBGRG00000011574	9274.86	0.237197	11.144	6.24772	2.64333	7.65679e-29	1.715e-27	Up	2.50362	3.0653	3.71786	17.5107	18.0868	17.0739	AP1M1
ENSBGRG00000011590	189.638	0.396447	6.66344	6.24066	2.6417	2.67495e-11	1.8085e-10	Up	3.39983	6.22088	7.84334	32.8324	31.4226	34.6378	NRARP
ENSBGRG00000011591	22162.7	0.290601	6.56078	3.74916	1.90657	5.3528e-11	3.51603e-10	Up	5.24977	3.17981	3.00957	13.0096	12.8378	12.7915	PCM1
ENSBGRG00000011603	179.917	0.882442	5.92734	37.5445	5.23053	3.0789e-09	1.65479e-08	Up	0.421486	0.102829	0.021608	4.6159	7.56946	6.20938	KCNA4
ENSBGRG00000011605	674.396	0.832162	11.3625	702.042	9.45541	6.43008e-30	1.53412e-28	Up	0.00709397	0	0.00484909	2.62508	1.60899	3.67365	CAMK4
ENSBGRG00000011608	242.642	0.281533	5.48654	2.91732	1.54464	4.09892e-08	1.89212e-07	Up	3.88851	2.57587	2.34995	7.3123	8.42604	7.48407	UGT2A1
ENSBGRG00000011616	1124.06	0.552878	14.4721	256.236	8.00133	1.81752e-47	9.13329e-46	Up	0.0096566	0.00235591	0.00330039	1.264	0.922527	1.40322	TTC23L
ENSBGRG00000011618	344.701	0.661572	12.0823	254.814	7.9933	1.31039e-33	3.67839e-32	Up	0.0202518	0.00411733	0	2.22269	1.79968	1.76977	CWC15
ENSBGRG00000011639	1212.6	0.292533	4.63097	2.55746	1.35471	3.63954e-06	1.2831e-05	Up	3.38965	4.72173	5.53838	9.75664	12.0289	9.91413	SHARPIN
ENSBGRG00000011655	1055.3	0.256874	10.1389	6.08149	2.60443	3.71207e-24	6.64849e-23	Up	4.3358	4.62282	4.63225	22.61	31.7752	20.5235	IQCC
ENSBGRG00000011658	3842.04	0.234496	10.1805	5.23174	2.38729	2.42288e-24	4.37178e-23	Up	8.64296	6.11658	5.68855	31.5249	35.0668	29.9666	TBL2
ENSBGRG00000011666	223.177	0.638209	4.22541	6.48315	2.69669	2.38508e-05	7.48478e-05	Up	0.046727	0.145349	0.189246	0.66175	0.521223	1.05761	KLRG1
ENSBGRG00000011677	394.663	0.692599	10.6895	169.315	7.40356	1.1394e-26	2.34369e-25	Up	0.016613	0.0101326	0	1.08748	1.32653	1.63534	TSPAN16
ENSBGRG00000011685	11284.6	0.236941	38.2875	538.16	9.07189	0	0	Up	0.0500523	0.0387184	0.0513199	21.7273	25.255	21.6218	LCA5L
ENSBGRG00000011688	3936.18	0.259078	11.9994	8.62654	3.10878	3.57888e-33	9.87477e-32	Up	0.99058	0.642819	0.640334	5.57421	6.46147	5.65954	CEP44
ENSBGRG00000011702	332.782	0.567408	6.61242	13.4725	3.75194	3.78087e-11	2.52801e-10	Up	0.0210276	0.065665	0.0206978	0.426063	0.364656	0.505788	PCSK1
ENSBGRG00000011703	9322.32	0.1523	18.6952	7.19644	2.84728	5.41434e-78	7.2429e-76	Up	0.979923	1.12108	1.15841	6.96418	7.24185	7.03765	RANBP9
ENSBGRG00000011704	44.1453	1.14406	4.24339	28.9338	4.85469	2.20172e-05	6.93968e-05	Up	0.000304696	0	4.46304e-05	0.00232914	0.00148899	0.00536326	FSTL5
ENSBGRG00000011708	3068.5	0.240067	8.27783	3.96475	1.98723	1.25445e-16	1.38254e-15	Up	15.6833	10.5518	12.3473	42.9903	43.8678	51.1176	FSHB
ENSBGRG00000011717	265.009	0.243544	6.11825	2.80901	1.49006	9.4609e-10	5.41017e-09	Up	0.783874	0.956203	0.790218	1.85636	2.11616	2.43049	DCDC2B
ENSBGRG00000011724	4079.09	0.285907	9.43612	6.48835	2.69785	3.86829e-21	5.87114e-20	Up	1.82757	2.76029	3.03	14.5007	15.8184	14.5545	CIPC
ENSBGRG00000011739	1253.4	0.506066	6.26806	9.01326	3.17205	3.65585e-10	2.19272e-09	Up	2.45988	0.802159	0.967668	10.9297	11.27	12.0363	SPATA24
ENSBGRG00000011758	331.678	0.480372	9.86292	26.6833	4.73787	6.02727e-23	9.99238e-22	Up	0.00145292	0.00321236	0.00139661	0.0425003	0.0388289	0.0628153	IQCM
ENSBGRG00000011771	7880.86	0.285369	5.80349	3.15171	1.65614	6.49504e-09	3.35422e-08	Up	0.812617	1.29455	1.30581	3.21064	3.18789	3.35851	DGKD
ENSBGRG00000011778	926.851	0.265901	7.49257	3.97865	1.99228	6.75357e-14	5.92756e-13	Up	0.569916	0.502217	0.766844	2.06896	2.20597	2.35966	BRI3BP
ENSBGRG00000011795	489.542	0.651559	8.46602	45.7631	5.51611	2.53931e-17	2.93184e-16	Up	0.0063597	0.00301694	0.000905662	0.146707	0.120467	0.154615	FBXL13
ENSBGRG00000011799	2314.74	0.613523	9.92212	67.9994	6.08745	3.33601e-23	5.64155e-22	Up	0.0785175	0.0300324	0.0156918	2.46196	2.38504	2.71626	RNF32
ENSBGRG00000011804	23.6511	0.880615	3.80673	10.2125	3.35226	0.000140816	0.000388647	Up	0.0225951	0.011025	0.0185339	0.315962	0.0907345	0.0847314	PPIP5K1
ENSBGRG00000011809	835.585	0.414919	6.00197	5.61906	2.49033	1.94943e-09	1.07699e-08	Up	0.306839	0.193257	0.137233	0.923082	1.42121	0.88103	WSCD1
ENSBGRG00000011818	549.056	0.740882	12.3526	568.824	9.15184	4.7143e-35	1.42657e-33	Up	0.00443081	0	0.00113576	0.859049	0.963771	1.19646	C11orf88
ENSBGRG00000011819	722.707	0.263072	8.9517	5.11574	2.35494	3.50036e-19	4.62196e-18	Up	1.82289	1.39523	1.44394	6.08452	6.83639	8.56873	TMEM234
ENSBGRG00000011821	456.099	0.406147	16.907	116.705	6.86673	3.99636e-64	3.60546e-62	Up	0.00276791	0.00150063	0.00220734	0.224027	0.213838	0.25496	WDR64
ENSBGRG00000011828	114.107	1.00622	6.82776	116.99	6.87024	8.62508e-12	6.16209e-11	Up	0	0	0.00703468	0.242789	0.185716	0.342739	CA6
ENSBGRG00000011856	143.479	0.503952	3.78314	3.74904	1.90652	0.000154863	0.000425057	Up	0.0148311	0.0317974	0.0281093	0.0884979	0.0521373	0.112256	TMEM63C
ENSBGRG00000011868	727.273	0.385435	6.23815	5.29416	2.4044	4.42766e-10	2.6248e-09	Up	0.0154599	0.0108247	0.0177706	0.066031	0.0511936	0.0934517	FRAS1
ENSBGRG00000011876	39.1781	0.738755	4.21957	8.6772	3.11723	2.44765e-05	7.66377e-05	Up	0.000127531	0.000855622	0.000457662	0.00477683	0.00237094	0.00401379	AGBL1
ENSBGRG00000011892	559.609	0.379079	8.83241	10.1837	3.34819	1.02443e-18	1.31248e-17	Up	0.252147	0.40631	0.204273	2.52964	3.31032	2.08663	AKR1E2
ENSBGRG00000011894	2034.37	0.697881	15.7971	2083.09	11.0245	3.25626e-56	2.28847e-54	Up	0.00275641	0.00504358	0	4.27827	4.55873	5.1175	LEMD1
ENSBGRG00000011896	1518.31	0.829693	13.176	1953.78	10.932	1.20588e-39	4.36388e-38	Up	0.0535847	0.0326825	0.0274709	65.6029	48.4351	88.0198	OR52D1
ENSBGRG00000011918	6239.29	0.202574	8.6229	3.35608	1.74678	6.52789e-18	7.9089e-17	Up	2.12619	2.88193	2.63194	7.40501	8.07276	7.73904	ZMYM1
ENSBGRG00000011922	4744.78	0.812171	12.738	1301.02	10.3454	3.63698e-37	1.18765e-35	Up	0.0584458	0.0237649	0.29963	170.296	109.57	180.229	UBQLN3
ENSBGRG00000011931	278.584	0.986904	7.06301	125.411	6.97052	1.62932e-12	1.2467e-11	Up	0.0277202	0	0.00258384	1.19561	1.01383	1.26226	BTG4
ENSBGRG00000011935	6313.95	0.317654	25.057	248.909	7.95947	1.46379e-138	6.92517e-136	Up	0.298819	0.148083	0.201066	45.9398	54.335	46.2109	FAM216A
ENSBGRG00000011952	519.832	0.772811	11.3829	444.741	8.79682	5.08826e-30	1.21848e-28	Up	0.172126	0.139978	0.0588285	45.2737	31.0614	71.2708	FTMT
ENSBGRG00000011960	2024.47	0.556699	18.2565	1146.78	10.1634	1.83644e-74	2.22214e-72	Up	0.0352038	0.107358	0.0360953	57.2775	69.0211	51.4972	UBQLNL
ENSBGRG00000011966	112.91	0.898685	5.51926	31.1266	4.96008	3.4043e-08	1.595e-07	Up	0.00546361	0.0288806	0.00186733	0.471661	0.283054	0.24391	STRC
ENSBGRG00000011980	1286.74	0.790594	6.36015	32.6338	5.0283	2.01555e-10	1.24667e-09	Up	0.0440143	0.0134226	0.00445352	0.559867	0.600354	0.640861	NEK10
ENSBGRG00000011982	5734.6	0.204753	9.98201	4.12343	2.04385	1.82721e-23	3.13096e-22	Up	4.36437	3.38541	2.95194	13.0953	13.3743	13.3298	SEC61A2
ENSBGRG00000011993	2461.57	0.371974	5.09093	3.71586	1.8937	3.56314e-07	1.44651e-06	Up	0.223349	0.102381	0.12108	0.525023	0.471493	0.499304	FAM189A1
ENSBGRG00000012006	1966.57	1.13085	5.50871	75.0379	6.22955	3.61463e-08	1.68541e-07	Up	0.143329	0.0121042	0.0045218	3.75366	3.57881	3.3504	DNAI2
ENSBGRG00000012015	3346.92	0.45933	5.29738	5.40107	2.43325	1.17474e-07	5.11594e-07	Up	1.96799	0.720041	0.907834	5.57469	6.61657	5.28966	SLC7A5
ENSBGRG00000012018	19828.9	0.149484	10.4669	2.95803	1.56464	1.22608e-25	2.38779e-24	Up	176.327	200.181	193.431	490.447	495.801	538.462	DHX37
ENSBGRG00000012026	4590.64	0.20305	5.49778	2.16794	1.11633	3.84601e-08	1.78216e-07	Up	3.31288	3.72955	3.97447	7.35872	8.23698	6.0829	MTMR4
ENSBGRG00000012038	660.458	0.305985	14.1715	20.1999	4.33628	1.37481e-45	6.34931e-44	Up	0.159574	0.206573	0.193667	2.70448	3.42921	4.05185	TMEM269
ENSBGRG00000012043	165.979	1.20323	7.99909	789.454	9.62471	1.25347e-15	1.28033e-14	Up	0	0	0.0752673	20.5827	19.8706	20.2528	DUSP21
ENSBGRG00000012049	66.4866	1.27568	7.26538	616.648	9.2683	3.71996e-13	3.04071e-12	Up	0	0	0	0.393427	0.539573	0.664034	CHAT
ENSBGRG00000012055	774.51	0.316414	5.44966	3.30431	1.72435	5.0467e-08	2.29899e-07	Up	0.545468	0.862431	0.907334	2.09949	2.71061	2.1336	CA5B
ENSBGRG00000012059	136.874	0.816047	4.33386	11.6047	3.53664	1.46514e-05	4.74293e-05	Up	0.0218003	0.00289053	0.00388737	0.109212	0.0821153	0.106631	TECTA
ENSBGRG00000012076	2001.11	0.271558	6.36246	3.31216	1.72777	1.98553e-10	1.22849e-09	Up	0.679897	0.989891	0.99588	2.7182	2.34005	2.93943	FAM76A
ENSBGRG00000012079	3609.55	0.397924	8.22542	9.66719	3.2731	1.94507e-16	2.11246e-15	Up	0.789294	0.389875	0.343509	4.40371	4.20217	4.62217	POMT2
ENSBGRG00000012084	527.474	0.169366	15.019	5.83084	2.5437	5.51547e-51	3.12817e-49	Up	3.47482	3.07744	3.56283	17.235	17.9997	18.2007	C12orf4
ENSBGRG00000012091	1258.22	0.548269	9.65426	39.2097	5.29314	4.71537e-22	7.5032e-21	Up	0.512137	0.14087	0.216221	9.33166	8.81922	12.484	RAB3D
ENSBGRG00000012093	3512.69	0.279766	4.02311	2.18181	1.12553	5.74359e-05	0.000170081	Up	2.31007	3.5465	3.72945	6.76949	6.13826	6.09033	CDK12
ENSBGRG00000012095	1346.03	0.193493	6.49741	2.39031	1.2572	8.17152e-11	5.26763e-10	Up	0.811685	0.591621	0.603305	1.47941	1.47805	1.37753	UBOX5
ENSBGRG00000012096	960.803	0.317222	4.36187	2.60934	1.38368	1.28953e-05	4.20813e-05	Up	3.55206	3.33372	3.74607	11.8022	6.88937	6.54844	AURKAIP1
ENSBGRG00000012101	791.207	0.213419	7.08452	2.85199	1.51197	1.39526e-12	1.07439e-11	Up	1.45831	1.21826	1.24013	3.45662	2.84993	3.77891	C1orf50
ENSBGRG00000012111	85.4492	1.2403	4.57647	51.1338	5.67621	4.72882e-06	1.6447e-05	Up	0.0171772	0	0	0.253273	0.288118	0.256891	F13B
ENSBGRG00000012112	5055.25	0.331309	8.66196	7.30954	2.86978	4.63736e-18	5.66798e-17	Up	0.465476	0.24929	0.250975	2.2124	2.06538	2.08249	LMBR1
ENSBGRG00000012124	1210.72	0.234922	4.73198	2.16092	1.11164	2.22345e-06	8.05535e-06	Up	0.776123	0.582364	0.524138	1.09604	1.33084	1.24067	TOM1
ENSBGRG00000012129	2856.18	0.52046	10.3114	41.2601	5.36668	6.25773e-25	1.1739e-23	Up	0.206441	0.0753228	0.0642567	4.28576	4.2478	4.28487	HSF5
ENSBGRG00000012136	39.9565	0.587379	5.51637	9.44924	3.2402	3.46083e-08	1.61875e-07	Up	0.0184881	0.00751753	0.00631878	0.120912	0.0733257	0.0845994	SGK2
ENSBGRG00000012141	274.128	0.947218	4.67085	21.4709	4.42431	2.99956e-06	1.06894e-05	Up	0.0246147	0.00113306	0.00571428	0.207424	0.162669	0.235738	MGAT5B
ENSBGRG00000012181	10546	0.487051	10.0488	29.7392	4.89429	9.29712e-24	1.62612e-22	Up	2.60431	0.91724	1.02552	38.8948	40.0472	42.4384	AGBL5
ENSBGRG00000012188	1489.6	0.313519	7.40294	4.99666	2.32096	1.33203e-13	1.13222e-12	Up	15.5252	11.6413	20.0309	71.5407	61.7115	80.5076	KPNA4
ENSBGRG00000012189	3315.95	0.626882	5.45934	10.7209	3.42236	4.77909e-08	2.18477e-07	Up	0.479942	0.13054	0.119699	2.3394	2.13282	2.52954	THOC3
ENSBGRG00000012207	300.509	0.386976	4.8773	3.69967	1.8874	1.07548e-06	4.08559e-06	Up	0.0301997	0.0177616	0.0156666	0.0729745	0.0540057	0.0847439	EFHC2
ENSBGRG00000012210	3504.46	0.133423	23.0811	8.45351	3.07955	7.16986e-118	2.24312e-115	Up	0.591757	0.612321	0.545367	4.92352	4.38212	4.08118	RUVBL1
ENSBGRG00000012216	49844	0.281531	6.2013	3.35395	1.74586	5.59971e-10	3.28845e-09	Up	6.92404	10.0647	11.4846	28.9533	28.3059	29.4399	CNOT1
ENSBGRG00000012222	932.232	0.626296	4.24874	6.32457	2.66097	2.14978e-05	6.7892e-05	Up	1.80282	0.419576	0.575622	6.08701	4.23071	5.56232	PIGL
ENSBGRG00000012225	262.419	0.952295	6.60587	78.289	6.29074	3.95186e-11	2.63598e-10	Up	0.142224	0.0108432	0.00911409	3.45631	4.138	3.88693	FAM170A
ENSBGRG00000012235	5259.36	0.132399	22.6508	7.9941	2.99894	1.36974e-113	3.79554e-111	Up	1.18654	1.18471	1.1363	9.18624	8.76863	7.4496	IFT52
ENSBGRG00000012242	3523.5	0.180559	15.9488	7.35997	2.8797	2.90332e-57	2.14128e-55	Up	0.967012	1.14	1.16954	7.36046	6.7754	7.69215	DNAJC21
ENSBGRG00000012255	1495.34	0.869352	11.2556	882.258	9.78506	2.17395e-29	5.02599e-28	Up	0.0977917	0.0149113	0	21.0269	34.1158	35.5749	ARIH1
ENSBGRG00000012258	45896.3	0.125652	14.3896	3.50175	1.80808	6.01838e-47	2.94052e-45	Up	878.523	819.181	865.332	2688.15	2575.69	2850.54	UBB
ENSBGRG00000012262	230.906	0.838005	5.95129	31.7176	4.98721	2.66036e-09	1.44102e-08	Up	0.00192983	0.0270721	0.00890418	0.326312	0.289174	0.457472	UNC93A
ENSBGRG00000012276	8687.23	0.229957	4.86054	2.17003	1.11771	1.17066e-06	4.42033e-06	Up	14.7371	9.76862	12.0684	23.3884	22.8209	25.4462	CCT7
ENSBGRG00000012278	561.157	0.547529	5.56654	8.26974	3.04784	2.59849e-08	1.23658e-07	Up	0.331269	0.90697	1.20013	5.21008	7.18782	5.96972	ARHGEF26
ENSBGRG00000012285	1123.25	0.458165	15.6311	143.173	7.16162	4.47115e-55	2.95996e-53	Up	0.0631109	0.0184765	0.0258837	4.88268	4.6594	4.51354	TMEM202
ENSBGRG00000012286	2675.61	0.417437	5.5933	5.04499	2.33485	2.22796e-08	1.06732e-07	Up	4.49502	2.06539	2.13191	11.7918	11.9878	15.565	PIGQ
ENSBGRG00000012305	352.256	0.391927	6.89065	6.50086	2.70063	5.55374e-12	4.05035e-11	Up	0.112277	0.256168	0.17055	1.19119	0.907615	1.06791	CATSPER2
ENSBGRG00000012321	639.803	0.337769	5.70848	3.80566	1.92815	1.1399e-08	5.6723e-08	Up	13.4041	13.5431	22.4894	59.4076	64.489	47.5543	RALYL
ENSBGRG00000012325	1137.23	0.879854	4.24134	13.2853	3.73176	2.22191e-05	7.00104e-05	Up	1.68355	0.209439	0.229833	10.9191	6.60738	7.70321	PLPPR2
ENSBGRG00000012356	2090.28	0.513524	4.0216	4.18489	2.06519	5.78047e-05	0.000171025	Up	9.6464	8.34859	23.984	57.615	52.2842	50.694	NOBOX
ENSBGRG00000012366	475.354	1.50183	3.99226	63.8083	5.99567	6.54472e-05	0.000191619	Up	0.15326	0	0.00805854	1.13549	1.74755	6.14986	BTBD17
ENSBGRG00000012375	732.02	0.243897	5.79617	2.66414	1.41367	6.78476e-09	3.4936e-08	Up	5.91549	3.89882	4.40032	11.6406	12.6124	10.0196	DNAJC30
ENSBGRG00000012380	646.436	1.09815	3.73947	17.2258	4.1065	0.000184409	0.000500068	Up	0.0624703	0.00218977	0.00662611	0.380891	0.321985	0.390679	SNPH
ENSBGRG00000012393	768.375	0.536309	6.92612	13.1277	3.71454	4.32531e-12	3.19004e-11	Up	9.48933	11.8723	3.16006	108.092	106.875	74.787	MAF1
ENSBGRG00000012397	532.002	0.587081	13.7886	273.432	8.09504	2.98384e-43	1.26647e-41	Up	0.105345	0.0642522	0.108013	24.4829	16.7646	28.235	TTLL2
ENSBGRG00000012408	227.911	0.285754	12.8625	12.7772	3.6755	7.32104e-38	2.46111e-36	Up	0.206145	0.208109	0.233231	2.16048	2.54264	2.77515	TMIE
ENSBGRG00000012415	676.967	1.30057	5.55604	149.711	7.22604	2.75966e-08	1.3091e-07	Up	0.00880288	0	0.000376076	0.380751	0.508149	0.343125	ADAM18
ENSBGRG00000012427	619.29	0.288756	3.67094	2.08494	1.06001	0.000241657	0.00064317	Up	0.0358029	0.0223632	0.021672	0.0549856	0.044802	0.0504055	PHACTR1
ENSBGRG00000012459	818.816	0.327726	3.55555	2.24271	1.16525	0.000377196	0.000968812	Up	0.113295	0.0814523	0.0604203	0.162572	0.208253	0.145259	NMNAT2
ENSBGRG00000012467	314.888	0.89404	7.47344	102.648	6.68156	7.81228e-14	6.81362e-13	Up	0.0291702	0.011861	0	1.00763	1.03942	1.71407	C16orf78
ENSBGRG00000012468	2021.29	0.20844	9.46602	3.92609	1.97309	2.90712e-21	4.45062e-20	Up	4.67246	4.03833	3.17417	14.4592	15.0399	12.6453	TMEM97
ENSBGRG00000012477	6902.39	0.282137	3.92276	2.15361	1.10676	8.75391e-05	0.000250442	Up	3.15357	4.98559	5.01099	9.24848	8.11002	8.35921	TRAM1
ENSBGRG00000012497	4100.93	0.317879	6.29119	3.99956	1.99984	3.15038e-10	1.90189e-09	Up	2.18596	1.29673	1.73236	5.66065	7.92145	5.28605	GLRX3
ENSBGRG00000012501	210.38	0.461139	4.29627	3.94815	1.98118	1.73692e-05	5.5486e-05	Up	0.0813905	0.163109	0.0968636	0.580682	0.284253	0.356212	MFSD4A
ENSBGRG00000012518	5972.69	0.168992	7.78613	2.4894	1.3158	6.90903e-15	6.60495e-14	Up	1.21302	1.15967	1.33529	2.90946	3.03931	2.42501	UPF2
ENSBGRG00000012521	6802.48	0.149276	9.03153	2.54593	1.34819	1.69282e-19	2.27709e-18	Up	6.86242	5.4709	5.76391	14.6295	14.0805	12.9723	POLDIP3
ENSBGRG00000012536	535.896	0.831076	7.37609	70.0391	6.13009	1.6301e-13	1.37474e-12	Up	0.0435248	0.00482667	0.00676168	1.25717	0.953353	1.26388	SFR1
ENSBGRG00000012542	2434.58	0.248844	5.8002	2.71951	1.44335	6.62362e-09	3.41335e-08	Up	1.06475	1.07111	1.41883	2.75109	2.69196	3.3097	CEP57
ENSBGRG00000012554	469.239	0.415108	6.83366	7.14386	2.8367	8.2774e-12	5.9246e-11	Up	0.321096	0.153877	0.135219	1.24634	1.45401	1.22612	TMEM231
ENSBGRG00000012555	5363.34	0.19806	9.39068	3.62987	1.85992	5.96118e-21	8.91512e-20	Up	1.25892	1.48362	1.10279	4.28159	3.79751	4.51989	NGLY1
ENSBGRG00000012556	1679.17	0.224321	6.49465	2.74515	1.45689	8.32261e-11	5.35968e-10	Up	1.28426	1.37428	1.70909	3.87734	3.89783	3.12087	SQLE
ENSBGRG00000012574	1833.93	0.249988	5.23645	2.47778	1.30905	1.63696e-07	7.00468e-07	Up	0.84719	0.584473	0.520776	1.52349	1.46653	1.37526	KIAA0753
ENSBGRG00000012581	1290.55	0.183649	7.03794	2.44954	1.29251	1.95104e-12	1.48584e-11	Up	0.430225	0.535148	0.4911	1.16528	1.12371	0.945657	TAF1B
ENSBGRG00000012584	793.96	0.562017	15.2143	374.993	8.55072	2.84114e-52	1.68017e-50	Up	0.129517	0.0197488	0.0331993	23.078	18.2877	22.5715	LRRC73
ENSBGRG00000012590	1057.02	0.579832	16.555	775.571	9.59912	1.47326e-61	1.22647e-59	Up	0.167077	0.101904	0.342617	151.624	147.604	140.915	GTSF1L
ENSBGRG00000012599	148.856	0.370003	5.24008	3.83398	1.93884	1.60507e-07	6.87427e-07	Up	0.122655	0.0662602	0.107795	0.440043	0.290574	0.305072	PROSER2
ENSBGRG00000012601	479.172	0.195052	15.6903	8.34222	3.06043	1.76198e-55	1.20342e-53	Up	0.261262	0.23596	0.213788	2.0217	1.70561	1.64354	EPOR
ENSBGRG00000012603	18.4478	1.12685	4.4155	31.4632	4.97559	1.00778e-05	3.34266e-05	Up	0.000571822	0	0	0.00775138	0.00396883	0.00536081	TCERG1L
ENSBGRG00000012619	1024.01	0.669566	6.77691	23.2247	4.53759	1.22776e-11	8.64423e-11	Up	0.0200454	0.00363479	0.00805457	0.274916	0.153498	0.23536	TTLL11
ENSBGRG00000012635	151.868	0.440337	6.76689	7.88826	2.97971	1.31583e-11	9.21744e-11	Up	0.156551	0.131859	0.0649706	0.824391	0.651387	1.02337	OPRL1
ENSBGRG00000012640	958.894	0.376212	19.3166	154.037	7.26714	3.89509e-83	5.94906e-81	Up	0.264757	0.151982	0.111778	26.967	21.7731	25.2902	IL11
ENSBGRG00000012641	134.188	0.687349	4.88492	10.2506	3.35764	1.03473e-06	3.93775e-06	Up	0.852435	0.909857	0.582682	14.2667	3.85627	3.78172	ROMO1
ENSBGRG00000012643	1085.1	0.220623	5.48801	2.31463	1.21078	4.06481e-08	1.87726e-07	Up	0.141993	0.183437	0.162505	0.341158	0.393206	0.289419	PDK3
ENSBGRG00000012644	1124.66	0.268272	7.50522	4.03745	2.01344	6.13241e-14	5.40192e-13	Up	0.548816	0.623824	0.741761	2.00338	2.83715	2.16852	PARG
ENSBGRG00000012646	7024.76	1.0467	5.98879	77.0902	6.26848	2.11414e-09	1.16236e-08	Up	1.92405	0.170693	0.112089	48.747	48.7644	53.5983	FAM229B
ENSBGRG00000012649	1178.17	0.145974	10.0615	2.76774	1.46871	8.17813e-24	1.43818e-22	Up	0.745159	0.70748	0.658647	1.62895	1.86258	1.78702	LACTB2
ENSBGRG00000012652	6387.69	0.350234	10.3525	12.3445	3.6258	4.07742e-25	7.73871e-24	Up	3.52771	1.72599	2.02544	28.0284	29.2758	23.7978	POMT1
ENSBGRG00000012662	1351.19	0.192063	7.74328	2.80344	1.4872	9.68871e-15	9.16741e-14	Up	0.646562	0.566067	0.686827	1.49262	1.563	1.75981	PPTC7
ENSBGRG00000012666	1465.53	0.160362	7.61204	2.33057	1.22068	2.69795e-14	2.44087e-13	Up	1.12772	1.3463	1.17478	2.47595	2.52146	2.68639	MRPS31
ENSBGRG00000012671	460.037	0.516973	12.2889	81.743	6.35302	1.03918e-34	3.08684e-33	Up	0.381891	0.815232	0.293672	39.2684	24.9202	43.7937	LKAAEAR1
ENSBGRG00000012673	28.3916	1.3666	5.88412	263.425	8.04125	4.00176e-09	2.11677e-08	Up	0	0	0	2.6667	1.2508	2.69067	SLITRK2
ENSBGRG00000012674	1253.22	1.24339	7.47332	626.962	9.29223	7.81991e-14	6.81721e-13	Up	1.08109	0	0	180.485	208.952	222.842	EEFSEC
ENSBGRG00000012675	1341.32	0.184222	21.0104	14.6272	3.87058	5.27199e-98	1.06522e-95	Up	0.929732	1.01234	1.01086	12.0065	13.0018	14.0103	PRADC1
ENSBGRG00000012687	1703.99	0.68178	5.75181	15.1523	3.92147	8.82946e-09	4.47284e-08	Up	0.0757293	0.014212	0.0204233	0.497257	0.508936	0.492266	FAM227B
ENSBGRG00000012691	1110.32	0.581392	10.1722	60.2973	5.91402	2.63949e-24	4.75378e-23	Up	0.160779	0.0591487	0.0366335	4.25876	4.5946	5.02945	CCDC151
ENSBGRG00000012708	923.64	0.171784	7.01798	2.3063	1.20558	2.25106e-12	1.70295e-11	Up	0.819453	0.777057	0.746677	1.77995	1.41096	1.69508	MRPS11
ENSBGRG00000012719	3372.43	0.119935	10.1999	2.33483	1.22332	1.98542e-24	3.60255e-23	Up	2.86401	2.62942	2.90717	6.11602	5.7314	5.90902	COPS3
ENSBGRG00000012720	9792.56	0.260924	7.23316	3.69943	1.8873	4.71875e-13	3.82169e-12	Up	14.2527	8.64247	12.4032	39.3314	38.5842	40.1367	CCT5
ENSBGRG00000012724	1547.21	0.313269	23.9356	180.805	7.49829	1.30397e-126	4.77229e-124	Up	0.272747	0.158433	0.17312	36.4443	34.2197	29.2141	PRSS45P
ENSBGRG00000012727	400.013	0.295249	3.85929	2.20297	1.13945	0.000113718	0.000319447	Up	0.184242	0.267127	0.272028	0.494245	0.402419	0.545675	TPD52L1
ENSBGRG00000012738	1270.09	0.824356	10.0307	308.439	8.26884	1.11759e-23	1.9442e-22	Up	0.00513259	0.00104349	0.000292365	0.594442	0.592242	0.613312	SH3RF2
ENSBGRG00000012742	521.868	0.35719	18.3554	94.1167	6.55638	2.98713e-75	3.69054e-73	Up	0.0048251	0.0107908	0.00907005	0.665546	0.727199	0.677989	WDR88
ENSBGRG00000012748	2622.85	0.807323	8.33049	105.814	6.72539	8.05116e-17	8.9752e-16	Up	0.38876	0.0455987	0.076655	16.7671	17.1402	14.601	TMED8
ENSBGRG00000012757	132.116	0.40675	7.61775	8.56537	3.09852	2.58141e-14	2.3398e-13	Up	0.845681	0.85219	1.0933	6.63688	9.8981	5.21983	TMEM214
ENSBGRG00000012758	3118.72	0.217355	10.6752	4.99443	2.32032	1.32932e-26	2.73144e-25	Up	1.34186	1.21255	1.61161	6.34011	5.71011	6.79574	TCTN1
ENSBGRG00000012797	282.531	0.692831	8.65385	63.8077	5.99566	4.97901e-18	6.07408e-17	Up	0.0122662	0.00166254	0.0181666	0.563006	0.465207	0.854254	NOXRED1
ENSBGRG00000012814	295.663	0.503705	9.85796	31.244	4.96551	6.33243e-23	1.04893e-21	Up	0.000804196	0.00206008	0.00123684	0.0451546	0.0248782	0.0447512	CNBD1
ENSBGRG00000012815	503.493	0.612095	9.48177	55.86	5.80374	2.50013e-21	3.84576e-20	Up	0.0341087	0.0104018	0.00765024	0.856285	0.73082	1.0371	NDUFA8
ENSBGRG00000012828	1528.21	0.659334	14.3716	711.968	9.47567	7.80335e-47	3.80305e-45	Up	0.408701	0.398841	0.167621	276.601	113.183	232.795	SLITRK4
ENSBGRG00000012839	4915.98	0.55328	6.71521	13.1354	3.71539	1.87802e-11	1.29406e-10	Up	6.67622	2.6611	1.74948	44.0082	40.4842	45.8953	TCEA2
ENSBGRG00000012841	3286.14	0.253132	5.14466	2.46618	1.30228	2.68005e-07	1.11103e-06	Up	4.08393	3.14077	2.51432	7.53983	6.45083	7.64864	HSF1
ENSBGRG00000012850	763.575	1.22797	5.49833	107.769	6.7518	3.83408e-08	1.77833e-07	Up	0.0275186	0	0.00322463	1.02541	0.785818	1.15093	DPYSL5
ENSBGRG00000012852	9444.31	0.149104	7.44172	2.15784	1.10959	9.93814e-14	8.57518e-13	Up	5.02845	4.09771	4.03849	8.40017	8.65782	8.59696	SEC14L1
ENSBGRG00000012853	132.053	0.771053	5.77924	21.9493	4.4561	7.50383e-09	3.84447e-08	Up	0.0203175	0.00309801	0.003472	0.169719	0.159903	0.202947	SLC25A15
ENSBGRG00000012873	34.9485	1.15257	5.62944	89.7793	6.48831	1.80793e-08	8.76493e-08	Up	0.0631911	0	0	2.43453	1.6682	1.37525	GJA8
ENSBGRG00000012880	1880.52	0.369507	5.03714	3.63325	1.86126	4.72536e-07	1.88364e-06	Up	0.788436	0.760709	0.363259	2.3246	1.93459	1.99695	PSMF1
ENSBGRG00000012898	10.4023	1.2362	3.77643	25.4294	4.66842	0.000159092	0.000435986	Up	0	0.00789831	0.00663883	0.124727	0.0674097	0.130075	NCOA4
ENSBGRG00000012900	766.347	0.410842	11.2095	24.341	4.60532	3.66376e-29	8.34108e-28	Up	1.8382	1.0266	0.840193	35.1727	21.855	24.5297	FAM229A
ENSBGRG00000012917	2364.41	0.743583	5.77784	19.6479	4.2963	7.56668e-09	3.87565e-08	Up	0.572303	0.0832196	0.150262	4.77084	4.16476	5.22574	ESR2
ENSBGRG00000012919	5138.44	0.291828	5.45359	3.01364	1.59151	4.93616e-08	2.25233e-07	Up	1.80255	2.50194	3.09617	6.61797	7.04757	6.59795	UBN1
ENSBGRG00000012959	2288.24	0.184547	9.88678	3.54203	1.82458	4.7505e-23	7.94357e-22	Up	0.24722	0.210646	0.277687	0.796926	0.792973	0.77179	IFT80
ENSBGRG00000012962	280.754	0.534229	9.54021	34.2174	5.09666	1.42541e-21	2.21012e-20	Up	0.0163473	0.0059085	0.00434554	0.282937	0.244933	0.295565	HNF1B
ENSBGRG00000012968	129.927	0.693781	8.18524	51.2244	5.67876	2.71765e-16	2.91561e-15	Up	0.00169104	0.000687602	0.000192652	0.0423608	0.0272465	0.0495736	CNGB3
ENSBGRG00000012978	1167.57	0.197859	23.4742	25.0127	4.64459	7.48237e-122	2.50234e-119	Up	2.3404	2.51905	1.9762	47.7356	53.3184	52.9908	TSSK3
ENSBGRG00000012980	188.753	0.819296	8.49531	124.515	6.96018	1.97405e-17	2.29148e-16	Up	0.0399542	0	0.0058523	1.33568	1.86759	2.10982	NOTO
ENSBGRG00000012987	492.398	0.62685	12.2808	207.678	7.6982	1.149e-34	3.40262e-33	Up	0.000284429	0.00138784	0.00204143	0.250209	0.162654	0.280937	C4orf45
ENSBGRG00000012991	4016.71	0.192201	11.1634	4.42482	2.14562	6.15982e-29	1.38771e-27	Up	8.80886	7.20607	6.4683	28.2126	29.435	32.0477	OSER1
ENSBGRG00000012995	38.3771	0.702237	5.46474	14.296	3.83754	4.63588e-08	2.12283e-07	Up	0.00193237	0.00117859	0.000247663	0.0127525	0.0193994	0.0111607	PRMT8
ENSBGRG00000013008	2708.35	0.33934	7.8506	6.33796	2.66402	4.14061e-15	4.03798e-14	Up	3.35322	3.08464	1.63413	14.5596	15.4486	15.9823	PGAP6
ENSBGRG00000013009	937.097	0.177236	6.8596	2.32264	1.21577	6.90549e-12	4.97754e-11	Up	0.569087	0.429183	0.496763	1.07128	1.00938	1.06086	NDUFB9
ENSBGRG00000013016	2095.99	0.459461	3.809	3.36378	1.75009	0.000139532	0.000385542	Up	0.182208	0.52718	0.302998	1.01895	1.00086	1.06326	DLEC1
ENSBGRG00000013017	2271	0.244818	5.50393	2.54464	1.34746	3.71416e-08	1.72725e-07	Up	1.01917	1.41194	1.03593	2.91482	2.25838	2.80217	STOM
ENSBGRG00000013033	496.194	1.32165	4.49186	61.2505	5.93665	7.06031e-06	2.39379e-05	Up	0.0869884	0.00776431	0	1.78769	1.65981	1.72054	GSTO2
ENSBGRG00000013040	3237.88	0.231698	21.3973	31.0759	4.95772	1.41465e-101	3.04887e-99	Up	0.515585	0.338226	0.420565	11.8577	11.2893	12.6809	CISD1
ENSBGRG00000013042	20556.4	0.537344	11.3249	67.9025	6.08539	9.87388e-30	2.32997e-28	Up	11.2881	3.46649	3.94278	378.756	363.068	396.978	TUBA3D
ENSBGRG00000013050	61.4123	1.22126	4.38738	41.0168	5.35814	1.14726e-05	3.77176e-05	Up	0.010001	0	0	0.117732	0.111558	0.143988	JAKMIP1
ENSBGRG00000013051	7068.52	0.629101	3.56372	4.73032	2.24194	0.000365642	0.000941631	Up	0.859616	0.294107	0.176436	1.85685	1.98216	1.79047	SH3D19
ENSBGRG00000013061	5999.05	0.151443	17.1254	6.03572	2.59353	9.58964e-66	9.20843e-64	Up	1.25806	1.386	1.08143	6.70862	6.77068	6.8265	RAB11FIP5
ENSBGRG00000013066	1528.57	0.264523	4.39296	2.23773	1.16204	1.11817e-05	3.68111e-05	Up	42.5934	25.4074	29.7293	64.8927	68.8088	63.7676	PHF20
ENSBGRG00000013082	123.043	0.681996	6.94669	26.6786	4.73761	3.73963e-12	2.77709e-11	Up	0.00416361	0.0165066	0.00533631	0.204967	0.125398	0.282297	DCDC2C
ENSBGRG00000013091	164.83	0.734966	9.40007	120.153	6.90873	5.45291e-21	8.17388e-20	Up	0.000239759	0.000292468	0.00122915	0.0465273	0.0640078	0.0839688	USP40
ENSBGRG00000013092	68.4118	0.671029	7.43731	31.7933	4.99065	1.02753e-13	8.85037e-13	Up	0.0256141	0	0.0150073	0.428144	0.329254	0.45331	FBXO31
ENSBGRG00000013095	2418.58	0.162985	9.22836	2.83644	1.50408	2.74812e-20	3.90802e-19	Up	0.157248	0.165456	0.171143	0.401282	0.404307	0.460709	GRAMD1B
ENSBGRG00000013096	775.354	0.691795	4.72596	9.6424	3.26939	2.29035e-06	8.2807e-06	Up	0.829794	0.256722	0.135636	3.60144	3.62193	3.31989	NT5M
ENSBGRG00000013107	366.604	0.713167	6.54424	25.4067	4.66714	5.97985e-11	3.90674e-10	Up	0.0409442	0.0131932	0.00554468	0.487781	0.398121	0.473347	CNBD2
ENSBGRG00000013109	316.416	0.911222	7.49171	113.505	6.82661	6.79821e-14	5.96404e-13	Up	0.235794	0.287632	0	18.2888	8.5419	25.602	SLC45A1
ENSBGRG00000013152	66.8605	0.685478	4.64586	9.09225	3.18464	3.3866e-06	1.19741e-05	Up	0.21329	0.187908	0.0364486	1.16665	1.61255	0.793487	TBX10
ENSBGRG00000013156	1407.69	0.517753	3.71966	3.79964	1.92586	0.000199491	0.000538258	Up	0.0535974	0.167574	0.166845	0.454564	0.432865	0.454296	GALK2
ENSBGRG00000013168	14.2422	1.65689	4.2526	132.154	7.04607	2.11303e-05	6.67858e-05	Up	0	0	0	0.290054	0.123171	0.645316	LARGE1
ENSBGRG00000013171	1022.4	0.495115	5.07681	5.71045	2.51361	3.8383e-07	1.55172e-06	Up	0.990111	0.403418	0.324527	2.97758	2.93309	2.89663	MTHFSD
ENSBGRG00000013173	833.104	1.19703	10.7897	7726.48	12.9156	3.8508e-27	8.11009e-26	Up	0	0	0	1.20527	1.27269	1.19217	CYLC1
ENSBGRG00000013175	1400.14	1.05271	11.2244	3605.67	11.8161	3.09577e-29	7.08957e-28	Up	0.0374949	0	0	45.6904	47.7493	37.6873	REG4
ENSBGRG00000013178	588.389	0.208508	7.77126	3.07454	1.62037	7.7707e-15	7.40316e-14	Up	11.7887	12.9837	9.08718	30.4962	30.4938	32.8262	LVRN
ENSBGRG00000013180	2332.87	0.815242	5.32154	20.2288	4.33834	1.02894e-07	4.50628e-07	Up	3.70007	0.437732	0.752214	30.5229	27.1061	30.7632	CCDC92
ENSBGRG00000013181	3569.05	0.176804	8.99329	3.0106	1.59005	2.39935e-19	3.19645e-18	Up	51.7367	40.2712	43.2224	115.253	123.12	129.213	TAF9
ENSBGRG00000013188	1186	0.44672	14.3653	85.4653	6.41727	8.54188e-47	4.15255e-45	Up	0.00573843	0.00405262	0.00170319	0.331622	0.270527	0.281932	PEBP4
ENSBGRG00000013191	458.843	0.440999	15.7672	123.924	6.95332	5.23116e-56	3.63688e-54	Up	0.0126111	0.00615343	0.00646525	1.068	0.794331	1.00157	CFAP45
ENSBGRG00000013195	1288.88	1.23935	5.51555	114.223	6.8357	3.47688e-08	1.62469e-07	Up	0.101868	0.00642738	0.00180082	3.8231	2.381	4.9491	ALLC
ENSBGRG00000013206	88.38	0.408412	4.56113	3.63717	1.86282	5.08802e-06	1.75985e-05	Up	0.504095	0.332055	0.227419	1.03579	1.07212	1.3705	MED9
ENSBGRG00000013209	203.872	1.28209	7.73883	970.004	9.92185	1.00337e-14	9.47993e-14	Up	0.026237	0	0	7.54369	6.39959	12.5621	TMEM270
ENSBGRG00000013216	547.244	1.20601	10.2066	5075.2	12.3092	1.85327e-24	3.37538e-23	Up	0	0	0	16.1027	17.0895	13.5899	FAM181A
ENSBGRG00000013218	1137.17	0.233564	5.66308	2.50132	1.32269	1.48679e-08	7.30419e-08	Up	0.487772	0.599488	0.556637	1.03221	1.29858	1.38219	MRPL22
ENSBGRG00000013221	13432.1	0.29622	4.72004	2.63568	1.39817	2.35796e-06	8.52037e-06	Up	10.4309	14.0089	17.8635	31.7662	34.224	35.2221	PPP1CC
ENSBGRG00000013222	790.718	0.317582	7.00151	4.67042	2.22355	2.53222e-12	1.90747e-11	Up	1.38315	0.765013	1.15392	3.97788	4.95437	4.99924	HARBI1
ENSBGRG00000013236	705.098	0.530913	12.7367	108.538	6.76206	3.69936e-37	1.20599e-35	Up	0.0171293	0.0159786	0.00309937	1.22137	1.06625	1.22262	ZMYND12
ENSBGRG00000013238	307.817	1.07334	4.26215	23.8305	4.57474	2.02468e-05	6.41503e-05	Up	0.0345844	0.00421875	0.00118201	0.268539	0.248612	0.330403	HNF4A
ENSBGRG00000013249	3494.17	0.141435	10.4519	2.78613	1.47826	1.43651e-25	2.78918e-24	Up	2.5843	2.74637	2.24139	6.20775	6.31904	6.52215	PARP6
ENSBGRG00000013257	2156.85	0.471466	6.8698	9.44058	3.23887	6.42942e-12	4.64647e-11	Up	0.0946048	0.221449	0.262688	1.7268	1.41237	1.83034	RHPN2
ENSBGRG00000013267	160.714	0.41921	8.42587	11.5691	3.53221	3.58072e-17	4.09524e-16	Up	0.151322	0.065149	0.0958305	0.997051	0.949881	1.32923	STK32C
ENSBGRG00000013270	1578.7	0.48839	12.2985	64.2882	6.00648	9.224e-35	2.75258e-33	Up	0.0110768	0.0104609	0.0256456	0.993457	0.702288	1.07099	CFAP58
ENSBGRG00000013280	2134.36	0.394877	8.73609	10.9259	3.44968	2.41313e-18	3.00626e-17	Up	0.414984	0.19184	0.20937	2.35976	3.08906	2.57931	NDRG4
ENSBGRG00000013281	1537.63	0.346107	11.4012	15.4125	3.94603	4.12513e-30	9.90287e-29	Up	0.044932	0.0285282	0.0220909	0.483086	0.371656	0.471302	SPEF2
ENSBGRG00000013291	8503.4	0.432882	24.4391	1529.93	10.5792	6.57276e-132	2.77156e-129	Up	0.00664752	0.00225248	0.00227196	5.36134	5.27733	5.02346	ADAM2
ENSBGRG00000013297	1252.26	0.345764	7.88088	6.61126	2.72492	3.25088e-15	3.21557e-14	Up	1.82495	0.928396	0.973344	7.71576	7.18418	7.31045	CRELD1
ENSBGRG00000013299	3408.93	0.913845	5.66125	36.0894	5.1735	1.50275e-08	7.37387e-08	Up	0.0853586	0.00592785	0.0171141	1.28748	1.15436	1.05957	DNAH10
ENSBGRG00000013300	1493.67	1.58272	4.39504	124.165	6.95611	1.10752e-05	3.64792e-05	Up	0.932287	0	0.0144833	34.4967	33.488	36.3512	LYPD3
ENSBGRG00000013308	936.648	0.679012	11.0623	182.46	7.51144	1.91132e-28	4.23218e-27	Up	0.0184614	0.0059263	0.00298877	1.31089	1.15032	2.032	CCDC63
ENSBGRG00000013318	1872.71	0.184407	14.9208	6.73413	2.75149	2.41447e-50	1.32673e-48	Up	2.63249	3.20372	2.39015	18.2067	16.4295	15.4494	ROGDI
ENSBGRG00000013326	689.029	0.417673	4.98019	4.22833	2.08009	6.35222e-07	2.49472e-06	Up	0.695825	0.300479	0.317088	1.77281	1.7315	1.5014	CACNB1
ENSBGRG00000013329	1139.07	0.223294	7.15434	3.02623	1.59752	8.40791e-13	6.65666e-12	Up	1.08269	1.20182	1.02321	3.13665	2.46897	3.42926	ZNF653
ENSBGRG00000013335	429.903	0.97809	9.3165	553.475	9.11237	1.20243e-20	1.75628e-19	Up	0	0	0.0580904	8.81178	6.73051	14.597	SOX3
ENSBGRG00000013353	13.5309	1.45726	4.11145	63.6212	5.99143	3.93179e-05	0.000119108	Up	0.013435	0	0	0.488845	0.149862	0.260901	SCRT1
ENSBGRG00000013367	10434.5	0.289245	7.0641	4.12174	2.04325	1.6166e-12	1.23795e-11	Up	1.20651	1.82083	2.02383	6.37106	6.69705	5.85257	SYNRG
ENSBGRG00000013396	2057.76	0.853388	10.7618	581.641	9.18398	5.21431e-27	1.08989e-25	Up	0.0109124	0.00166393	0.000699298	2.55461	2.70481	1.7524	MROH2A
ENSBGRG00000013404	203.806	0.50623	7.12658	12.1905	3.60769	1.02895e-12	8.0478e-12	Up	0.899402	0.935787	0.433967	7.85115	5.29166	11.585	TMEM249
ENSBGRG00000013405	2622.93	0.168086	7.86648	2.50055	1.32225	3.64768e-15	3.58793e-14	Up	10.4387	9.0036	10.7555	22.8591	21.335	24.1251	PSMC5
ENSBGRG00000013408	11043.7	0.189339	25.8163	29.6105	4.88804	5.82279e-147	3.52952e-144	Up	11.785	8.59964	9.72568	261.728	264.343	279.522	GPX4
ENSBGRG00000013416	596.783	0.298655	17.6328	38.482	5.26611	1.38036e-69	1.47928e-67	Up	0.103223	0.169987	0.158756	4.57335	5.53449	4.85931	IL12A
ENSBGRG00000013420	2052.08	0.735957	6.00728	21.4231	4.4211	1.88663e-09	1.04467e-08	Up	0.0216793	0.0046584	0.00367461	0.205139	0.189878	0.180149	SORCS3
ENSBGRG00000013423	17280.8	0.130574	13.2071	3.30467	1.7245	7.98484e-40	2.93337e-38	Up	2.62341	2.52814	2.66739	7.47613	7.6456	8.23876	MARCHF6
ENSBGRG00000013424	1250.25	0.487476	3.57824	3.35034	1.74431	0.00034591	0.000894138	Up	0.269344	0.690354	0.692025	1.3444	1.63978	2.03032	PI4K2B
ENSBGRG00000013428	3738.92	0.306602	3.89009	2.28582	1.19271	0.000100206	0.000284123	Up	4.89432	7.85544	8.20796	15.8927	15.259	12.4318	SMPD4
ENSBGRG00000013437	108.338	1.13285	4.84032	44.7364	5.48338	1.29629e-06	4.86251e-06	Up	0.0103189	0	0.000881688	0.164419	0.0914437	0.19751	CCDC197
ENSBGRG00000013448	910.408	0.123888	12.1801	2.84608	1.50898	3.96644e-34	1.13644e-32	Up	3.53142	3.15341	3.35265	8.66182	8.58209	8.61421	ECSIT
ENSBGRG00000013459	627.629	0.64098	14.1538	538.31	9.07229	1.76983e-45	8.11569e-44	Up	0.00138651	0.000422831	0.000355406	0.409532	0.350048	0.325659	GRM5
ENSBGRG00000013465	2079.38	0.126572	10.0316	2.41116	1.26972	1.10681e-23	1.92717e-22	Up	3.92234	3.50901	3.79559	8.06866	8.01257	8.40321	POLR3C
ENSBGRG00000013472	54.3429	0.532285	4.75188	5.77315	2.52936	2.0153e-06	7.33548e-06	Up	0.0494242	0.0212788	0.0566378	0.159715	0.231334	0.2784	MPO
ENSBGRG00000013474	5.43212	1.57728	3.58449	50.3445	5.65376	0.000337732	0.000875097	Up	0	0	0	0.417013	0.534966	0.270973	OR52E4
ENSBGRG00000013483	83.3678	1.31453	4.56756	64.1869	6.00421	4.93437e-06	1.71036e-05	Up	0.0156064	0	0	0.136794	0.507329	0.267238	CD177
ENSBGRG00000013489	4958.87	1.18646	6.08652	149.233	7.22143	1.15392e-09	6.5408e-09	Up	0.246	0.00706073	0.014837	11.6941	11.4249	12.4111	CALR3
ENSBGRG00000013496	1081.78	1.148	5.15214	60.3241	5.91466	2.57529e-07	1.07172e-06	Up	0.138673	0.0268179	0.00173396	3.24922	2.45861	3.26373	TTC25
ENSBGRG00000013497	371.97	1.00199	6.10248	69.2938	6.11465	1.04434e-09	5.94225e-09	Up	0.193121	0.0785257	0	5.157	6.20955	5.44998	BCAR1
ENSBGRG00000013505	3298.91	0.296518	3.83279	2.19846	1.13649	0.000126699	0.000353253	Up	11.0324	6.4156	6.77661	14.7215	16.9165	16.336	AHSA1
ENSBGRG00000013508	19.5731	1.47794	5.0774	181.532	7.50408	3.82644e-07	1.54757e-06	Up	0	0	0	0.665046	1.55142	2.08069	OR52E5
ENSBGRG00000013516	1515.34	0.605857	16.684	1103.67	10.1081	1.71488e-62	1.46535e-60	Up	0.00691316	0.0210824	0	8.22939	8.90665	8.94619	SEPTIN12
ENSBGRG00000013527	11.1389	1.60148	4.17815	103.338	6.69122	2.93884e-05	9.09599e-05	Up	0	0	0	1.53478	0.499916	0.480179	OR51G2
ENSBGRG00000013530	578.903	0.231279	10.3141	5.22503	2.38544	6.0846e-25	1.14253e-23	Up	0.353665	0.262894	0.326737	1.38252	1.72594	1.3593	SMIM13
ENSBGRG00000013532	389.148	0.274879	5.1181	2.65159	1.40686	3.08629e-07	1.26537e-06	Up	0.242772	0.202492	0.165947	0.605483	0.469085	0.393226	BPIFC
ENSBGRG00000013534	1264.07	0.26967	5.67989	2.89125	1.53169	1.34778e-08	6.66059e-08	Up	1.63202	1.18428	0.946088	3.33786	3.04033	3.42012	WDR34
ENSBGRG00000013555	15.8154	1.37702	5.22652	146.732	7.19704	1.72729e-07	7.36681e-07	Up	0	0	0	0.0678438	0.0353574	0.0416354	OR51G1
ENSBGRG00000013561	940.083	0.255457	5.41315	2.60779	1.38283	6.19259e-08	2.79213e-07	Up	0.782749	0.480546	0.582852	1.45839	1.37983	1.50976	NMNAT1
ENSBGRG00000013569	26.5752	0.753222	5.07144	14.1224	3.81992	3.94824e-07	1.59318e-06	Up	0.128521	0.12542	0	1.24703	0.993966	0.946691	CPEB4
ENSBGRG00000013575	768.861	0.385167	5.73363	4.62163	2.2084	9.83023e-09	4.94494e-08	Up	0.220415	0.376762	0.456312	1.81595	1.29457	1.32651	PM20D1
ENSBGRG00000013579	3947.76	0.524099	11.4489	64.0152	6.00034	2.38215e-30	5.76141e-29	Up	0.196607	0.0676748	0.0638689	6.51422	5.80624	6.54501	IQCG
ENSBGRG00000013585	387.675	1.25159	8.66857	1845.1	10.8495	4.37597e-18	5.35525e-17	Up	0	0	0.0799013	37.3617	48.5045	64.0293	FANCD2OS
ENSBGRG00000013592	1559.08	0.173262	6.47012	2.17502	1.12103	9.79223e-11	6.25832e-10	Up	1.0418	0.967223	1.19457	2.07086	2.23781	2.00798	ZBTB8OS
ENSBGRG00000013594	2545.48	0.259303	4.00652	2.05466	1.0389	6.16201e-05	0.000181345	Up	0.251091	0.381081	0.360963	0.583021	0.617037	0.648191	ATP11C
ENSBGRG00000013598	1342.02	0.454847	13.8108	77.8045	6.28178	2.19508e-43	9.41992e-42	Up	0.0894801	0.0266815	0.0693193	4.07581	4.49523	4.55921	OTUB2
ENSBGRG00000013605	23230.3	0.116712	10.9234	2.41981	1.27489	8.90843e-28	1.91571e-26	Up	33.3092	30.3214	33.4166	73.287	68.3795	70.8764	PRRC2A
ENSBGRG00000013614	1843.25	0.213545	17.0464	12.4682	3.64018	3.71611e-65	3.5334e-63	Up	0.706729	0.591803	0.466344	6.53153	7.05768	6.27257	C19orf44
ENSBGRG00000013622	6366.81	0.258903	29.3722	194.623	7.60454	1.24476e-189	1.50904e-186	Up	1.08566	0.853846	0.629811	151.754	141.391	157.932	VCP
ENSBGRG00000013626	1661.65	0.136387	14.8535	4.07226	2.02583	6.60237e-50	3.6075e-48	Up	1.94643	2.06268	2.06122	7.296	7.26975	7.7867	EMC8
ENSBGRG00000013631	65.4612	0.677494	3.71616	5.72659	2.51768	0.000202271	0.000545302	Up	0.0157867	0.00687759	0.0369977	0.123893	0.0796619	0.110245	LPO
ENSBGRG00000013632	1040.36	0.777169	4.11955	9.19969	3.20158	3.79616e-05	0.000115287	Up	0.109532	0.897109	0.74122	5.05939	3.55832	5.99351	ARRDC5
ENSBGRG00000013642	1173.22	0.841059	9.72281	289.508	8.17746	2.41028e-22	3.88954e-21	Up	0.114302	0.0697154	0	14.3002	16.4657	16.7844	FBXO39
ENSBGRG00000013654	416.598	0.412868	8.48757	11.3471	3.50425	2.1101e-17	2.44647e-16	Up	0.425501	0.171231	0.220387	2.64141	2.70752	3.0197	DNAJB5
ENSBGRG00000013663	2510.8	0.183399	5.55441	2.02606	1.01868	2.78554e-08	1.32041e-07	Up	7.99888	8.79669	10.0394	16.4705	15.7121	17.0727	SAP18
ENSBGRG00000013664	3584.03	0.239625	4.60432	2.14847	1.10331	4.13816e-06	1.44888e-05	Up	5.10954	3.27745	3.81973	7.94733	8.52761	7.2305	DDX24
ENSBGRG00000013671	776.32	0.27092	5.87043	3.01136	1.59042	4.34654e-09	2.29103e-08	Up	0.569845	0.757557	0.49681	1.50329	1.97036	1.48752	PLIN3
ENSBGRG00000013692	244.021	0.569725	12.4906	138.734	7.11618	8.40702e-36	2.59667e-34	Up	0.547196	0.333747	0	37.4782	34.6559	38.0471	TMEM239
ENSBGRG00000013694	297.425	0.653858	6.03796	15.4332	3.94797	1.56075e-09	8.7069e-09	Up	0.326068	1.51146	1.40417	13.3997	11.2995	20.5029	CLDND2
ENSBGRG00000013707	592.19	0.527785	4.41328	5.02549	2.32926	1.01816e-05	3.37535e-05	Up	3.16613	0.935559	1.26021	8.50237	8.31376	7.44034	ATP1B2
ENSBGRG00000013711	1128.58	0.24803	5.94343	2.7782	1.47415	2.79112e-09	1.50848e-08	Up	0.294272	0.240942	0.20115	0.741503	0.5315	0.576242	CEP89
ENSBGRG00000013721	214.517	0.949394	8.96049	363.81	8.50704	3.23226e-19	4.27377e-18	Up	0.0718921	0.175394	0	27.441	17.1079	31.9662	C20orf141
ENSBGRG00000013723	485.005	0.380624	5.67831	4.47318	2.1613	1.3603e-08	6.71905e-08	Up	0.491403	0.306149	0.237868	1.18269	1.28449	1.6891	CTNNBIP1
ENSBGRG00000013724	6859.01	0.506848	9.41058	27.2793	4.76974	4.93413e-21	7.41687e-20	Up	0.125125	0.403613	0.329994	6.27244	7.79162	7.20111	GRK4
ENSBGRG00000013725	31.825	1.92051	3.76761	150.721	7.23574	0.000164821	0.000450667	Up	0.00107523	0	0	0.0675068	0.00159917	0.0993621	PPP2R2C
ENSBGRG00000013726	957.712	0.566914	4.52474	5.91812	2.56514	6.04688e-06	2.07009e-05	Up	0.197927	0.152555	0.0476881	0.661813	0.611037	0.833652	ACAN
ENSBGRG00000013741	7685.82	0.290394	30.3829	452.895	8.82303	9.22907e-203	1.4918e-199	Up	0.0176481	0.00951232	0.0109412	5.03847	5.29838	5.35405	SLC26A8
ENSBGRG00000013744	1755.29	0.945173	7.6409	149.289	7.22197	2.15715e-14	1.97183e-13	Up	0.135935	0.0325135	0.00546578	7.63123	7.45863	8.07646	TEKT1
ENSBGRG00000013745	36.2663	0.694088	5.32334	12.9499	3.69487	1.01877e-07	4.46476e-07	Up	0.0753278	0.321608	0.154471	2.20346	2.80085	1.33673	APOBEC4
ENSBGRG00000013751	26187.2	0.221744	9.65356	4.40951	2.14062	4.74791e-22	7.54878e-21	Up	38.0012	26.3695	26.7931	117.097	119.204	126.179	BAG6
ENSBGRG00000013752	1555.96	0.130718	23.1342	8.13453	3.02406	2.09847e-118	6.78401e-116	Up	5.24107	4.79982	4.91646	35.6309	37.1031	37.3259	ZBTB45
ENSBGRG00000013759	4500.16	0.275303	4.44207	2.33418	1.22291	8.90964e-06	2.97966e-05	Up	6.86618	4.07878	5.70173	11.5196	10.9151	12.6516	RBBP4
ENSBGRG00000013762	181.366	1.34405	7.25611	862.63	9.7526	3.98389e-13	3.24278e-12	Up	0	0.00141102	0	0.291319	0.192682	0.553057	TSPAN8
ENSBGRG00000013764	2024.51	0.248639	15.2163	13.7693	3.78338	2.75512e-52	1.63428e-50	Up	0.848073	0.674504	1.03303	10.1214	10.7188	11.0719	SKA3
ENSBGRG00000013774	12.4436	1.3534	5.06218	115.45	6.85112	4.14499e-07	1.66564e-06	Up	0	0	0	1.10139	0.754396	0.886075	OR51L1
ENSBGRG00000013781	686.118	0.571113	4.51301	5.96879	2.57744	6.39144e-06	2.18074e-05	Up	1.2528	2.10023	0.473624	7.06062	7.55717	5.92872	ELOF1
ENSBGRG00000013787	921.569	0.534355	6.92308	12.9905	3.69938	4.41933e-12	3.25567e-11	Up	0.051792	0.0147802	0.0202184	0.33256	0.334796	0.346343	MNS1
ENSBGRG00000013793	626.586	0.487342	9.6086	25.6818	4.68268	7.35402e-22	1.16067e-20	Up	0.132607	0.0689858	0.0519868	2.20383	2.43631	1.25494	F2
ENSBGRG00000013799	781.865	0.333972	7.65332	5.88072	2.55599	1.95856e-14	1.79793e-13	Up	1.56385	2.32707	3.02496	11.9249	12.5862	12.4404	RHNO1
ENSBGRG00000013813	5188.61	0.187414	6.09984	2.2087	1.1432	1.06177e-09	6.03431e-09	Up	5.87739	4.89083	5.59163	10.1892	12.5676	9.95056	RTCB
ENSBGRG00000013826	90.3213	0.521298	5.86143	8.31405	3.05555	4.5891e-09	2.41167e-08	Up	0.0699927	0.02846	0.0263139	0.407814	0.293213	0.242161	ANKRD35
ENSBGRG00000013831	869.328	0.416356	5.13662	4.40354	2.13866	2.79723e-07	1.15516e-06	Up	0.104988	0.0595668	0.105769	0.35993	0.246249	0.468626	CCDC149
ENSBGRG00000013834	25.4572	0.995286	3.80925	13.8449	3.79129	0.000139392	0.000385209	Up	0.218306	0.0887665	0.0373059	1.11622	0.568197	2.58264	KCNB2
ENSBGRG00000013837	70.6837	1.25188	7.47392	655.484	9.35642	7.78417e-14	6.79521e-13	Up	0	0	0	0.0364422	0.0530014	0.0498482	AADACL2
ENSBGRG00000013839	5196.56	0.162594	15.6106	5.80856	2.53818	6.16881e-55	4.05615e-53	Up	1.52293	1.81107	1.69387	8.33238	9.53302	8.56515	ENTPD4
ENSBGRG00000013846	2560.2	0.40653	11.7114	27.1149	4.76101	1.11487e-31	2.88335e-30	Up	0.680721	0.307701	0.740476	13.6429	15.1042	13.8117	FOXM1
ENSBGRG00000013848	21.4079	1.41113	5.40878	198.435	7.63252	6.34538e-08	2.85363e-07	Up	0	0	0	0.79627	1.55618	0.635267	NRXN1
ENSBGRG00000013852	6268.42	0.230516	6.70335	2.9185	1.54523	2.03691e-11	1.3966e-10	Up	6.90397	10.0272	7.25874	20.356	21.7842	21.6728	RNF139
ENSBGRG00000013854	541.27	1.08997	9.58617	1397.51	10.4486	9.14164e-22	1.43347e-20	Up	0.000417879	0	0	0.180373	0.150715	0.230999	HS3ST5
ENSBGRG00000013858	24119.9	0.224118	7.0724	3.00018	1.58505	1.52274e-12	1.16884e-11	Up	80.43	53.2434	67.953	194.12	173.251	179.688	TRIM28
ENSBGRG00000013861	108.414	0.885585	4.8835	20.0392	4.32475	1.0422e-06	3.9646e-06	Up	0.068756	0.251615	0.0117496	2.23196	1.73842	1.93376	GGT6
ENSBGRG00000013865	3647.31	0.285638	8.068	4.94006	2.30453	7.14562e-16	7.4398e-15	Up	0.283666	0.253859	0.195449	1.00529	0.903666	1.34674	ASAP2
ENSBGRG00000013877	1653	0.640407	4.41112	7.08569	2.82491	1.02839e-05	3.40636e-05	Up	0.0353123	0.172302	0.155124	0.698026	0.757197	0.880347	CCDC146
ENSBGRG00000013878	320.742	0.449093	11.9165	40.8321	5.35163	9.70609e-33	2.63313e-31	Up	0.436917	0.746159	0.671974	16.2406	22.6138	29.0237	C1GALT1C1
ENSBGRG00000013880	283.63	1.21974	9.31447	2630.68	11.3612	1.22566e-20	1.78753e-19	Up	0	0	0	12.7148	11.5756	15.0294	MAOB
ENSBGRG00000013887	1194.52	0.241543	8.59883	4.21925	2.07699	8.05325e-18	9.65444e-17	Up	47.6007	58.0654	65.075	195.154	216.018	240.745	MRPL57
ENSBGRG00000013910	1401.33	0.596364	16.4666	903.923	9.82006	6.3802e-61	5.26624e-59	Up	0.0627795	0.025527	0	22.1637	25.0001	25.7984	FAM71B
ENSBGRG00000013913	833.774	0.331786	5.8937	3.87837	1.95545	3.77636e-09	2.00246e-08	Up	4.64103	2.4885	2.52047	11.549	10.9	11.2838	C11orf42
ENSBGRG00000013924	7141.43	0.458345	12.2624	49.1939	5.62041	1.44154e-34	4.24302e-33	Up	6.24734	2.06795	4.02359	191.748	164.272	191.809	HSPA2
ENSBGRG00000013940	3527.06	0.201365	6.37992	2.43631	1.28469	1.7718e-10	1.10223e-09	Up	24.4222	17.0273	18.9444	44.0924	45.6651	43.1829	FLYWCH2
ENSBGRG00000013941	392.936	0.289011	6.27724	3.51662	1.81419	3.44631e-10	2.07281e-09	Up	0.0657774	0.0367127	0.0464468	0.171114	0.154128	0.148971	TEX9
ENSBGRG00000013949	446.961	0.222088	6.60821	2.76562	1.4676	3.88995e-11	2.59568e-10	Up	14.2068	15.2536	13.4254	32.6497	32.5707	41.6926	SENP8
ENSBGRG00000013953	10278	0.247844	4.81816	2.2881	1.19415	1.44885e-06	5.39413e-06	Up	1.79644	1.79533	2.5632	4.37988	4.09647	4.3077	CKAP5
ENSBGRG00000013962	135.133	0.793504	8.5855	112.41	6.81263	9.04423e-18	1.07958e-16	Up	0.0820615	0.400408	0.0841397	15.7491	26.6677	12.529	ASCL4
ENSBGRG00000013969	4867.25	0.272668	7.26604	3.94827	1.98122	3.70169e-13	3.02833e-12	Up	22.6827	18.7563	27.3223	85.6478	67.6605	92.5483	FEM1A
ENSBGRG00000013973	435.64	0.891965	10.7065	749.496	9.54978	9.49319e-27	1.96311e-25	Up	0.00154913	0	0	0.348885	0.439297	0.333339	C11orf65
ENSBGRG00000013996	634.779	0.801464	5.46064	20.7711	4.3765	4.74433e-08	2.16991e-07	Up	0.197206	0.0254251	0.0378099	1.56826	1.62747	1.64589	PPP1R36
ENSBGRG00000014001	2632.15	0.171569	7.39271	2.40888	1.26836	1.43865e-13	1.21965e-12	Up	0.507786	0.405615	0.506953	1.05111	1.07548	0.973155	DPP9
ENSBGRG00000014028	178.839	0.391994	6.95991	6.6265	2.72825	3.40488e-12	2.54115e-11	Up	0.0340101	0.0711206	0.0523072	0.367435	0.336014	0.24076	SBSPON
ENSBGRG00000014034	1953.79	0.415459	5.99566	5.62147	2.49095	2.02663e-09	1.11582e-08	Up	0.393343	0.217479	0.151776	1.33142	1.17453	1.34411	PNPLA7
ENSBGRG00000014040	3730.7	0.499527	5.97577	7.91758	2.98506	2.29001e-09	1.25125e-08	Up	0.43723	0.306872	0.877715	3.98043	3.17028	4.53654	KIF15
ENSBGRG00000014046	358.256	0.48332	6.71296	9.47751	3.24451	1.90713e-11	1.3118e-10	Up	0.636049	0.34651	0.189949	3.17213	3.5773	3.23372	SYT5
ENSBGRG00000014050	6332.91	0.314394	9.60712	8.11403	3.02042	7.46083e-22	1.17657e-20	Up	0.104154	0.19144	0.12141	1.07853	0.967643	1.01543	MED12L
ENSBGRG00000014059	165.335	1.0894	8.00951	423.309	8.72557	1.15163e-15	1.18067e-14	Up	0.0130082	0.0158679	0	3.99999	2.6602	4.03311	TEX52
ENSBGRG00000014060	14.4125	1.3087	4.64467	67.5779	6.07848	3.40626e-06	1.20392e-05	Up	0	0.000496845	0	0.00813655	0.0099953	0.0106371	ITGB6
ENSBGRG00000014069	2387.32	0.429872	9.14841	15.2702	3.93265	5.77782e-20	8.05118e-19	Up	0.109083	0.149932	0.05356	1.54172	1.49242	1.26571	NKX6-2
ENSBGRG00000014087	82.1906	0.333734	5.62695	3.67541	1.8779	1.83419e-08	8.88336e-08	Up	0.0105372	0.00803355	0.0131674	0.040173	0.0306089	0.0355011	DNAJB6
ENSBGRG00000014090	1429.81	0.539764	5.6711	8.34583	3.06106	1.41883e-08	6.99567e-08	Up	0.210696	0.451346	0.769286	3.88393	3.90179	3.14415	CKAP2L
ENSBGRG00000014095	411.661	1.27792	9.31096	3818.1	11.8986	1.26686e-20	1.84485e-19	Up	0	0	0	3.39031	2.4336	4.86244	PRSS54
ENSBGRG00000014116	2386.67	0.13907	33.4969	25.2533	4.6584	5.35616e-246	1.73156e-242	Up	0.0189227	0.0190258	0.0195195	0.439624	0.429316	0.444037	PDE10A
ENSBGRG00000014130	246.918	1.2413	4.13503	35.0857	5.13281	3.54905e-05	0.000108309	Up	0.122961	0.00416649	0.0035021	1.20137	1.81863	1.07728	CRYBB2
ENSBGRG00000014134	3420.51	0.563431	3.60932	4.09426	2.0336	0.000306999	0.000801354	Up	0.05787	0.235258	0.153428	0.49329	0.58907	0.575688	CARMIL1
ENSBGRG00000014135	37.5127	1.30521	3.54683	24.75	4.62936	0.00038989	0.000997981	Up	0.0276962	0	0	0.170429	0.2626	0.190102	CNGA4
ENSBGRG00000014139	79.3868	1.1484	6.68721	205.013	7.67957	2.27468e-11	1.54771e-10	Up	0.0259517	0	0	1.47197	2.4027	1.25124	SP9
ENSBGRG00000014140	2469.02	0.330942	9.30335	8.44951	3.07887	1.36092e-20	1.97588e-19	Up	0.540658	0.302454	0.398991	2.72655	2.91235	3.81129	SHROOM3
ENSBGRG00000014141	1037.03	0.598008	3.71886	4.67157	2.22391	0.000200125	0.000539817	Up	0.184658	0.340276	0.780164	1.90329	1.74522	1.92936	CKAP2
ENSBGRG00000014148	4146.93	0.344249	24.5313	348.466	8.44488	6.8516e-133	3.02047e-130	Up	0.0729314	0.0676133	0.0508494	18.3073	17.0081	24.6612	KLHL10
ENSBGRG00000014151	587.809	0.182571	10.4734	3.76369	1.91215	1.14412e-25	2.23714e-24	Up	4.44168	5.65836	4.80094	16.4378	17.9144	16.3222	APOM
ENSBGRG00000014157	441.82	0.439273	8.27348	12.4176	3.63431	1.30105e-16	1.43146e-15	Up	0.642305	0.308656	0.232828	4.5594	4.43873	4.24466	STK11
ENSBGRG00000014158	1224.79	0.246221	4.95846	2.33088	1.22088	7.10548e-07	2.77147e-06	Up	0.166142	0.22873	0.249803	0.465038	0.461476	0.437335	EIPR1
ENSBGRG00000014166	1647.68	1.27845	5.92238	190.215	7.57149	3.17323e-09	1.70313e-08	Up	0.054151	0.00143599	0.00120701	3.0857	3.41061	3.12797	CCDC113
ENSBGRG00000014167	1278.98	0.143628	7.85102	2.18499	1.12763	4.12662e-15	4.02636e-14	Up	1.58133	1.38896	1.58549	2.9013	3.09298	3.01545	AAR2
ENSBGRG00000014168	3035.92	0.207403	13.2743	6.74177	2.75313	3.26447e-40	1.22241e-38	Up	2.11135	2.30248	2.79166	14.1411	15.9096	14.0132	UBE2J2
ENSBGRG00000014176	38.3489	0.878287	3.84214	10.3711	3.3745	0.000121965	0.000340888	Up	0.0098004	0.0358648	0.0452187	0.244724	0.112964	0.488925	CPNE6
ENSBGRG00000014187	4233.09	1.21907	3.91595	27.3569	4.77383	9.0048e-05	0.000257089	Up	0.358364	0.0197167	0.0094701	3.1719	2.82189	3.40419	CCDC158
ENSBGRG00000014188	65.7202	1.05481	6.47638	113.881	6.83138	9.39467e-11	6.01414e-10	Up	0.0220885	0	0	0.530555	0.728216	1.11921	DUXA
ENSBGRG00000014195	2467.43	0.149388	16.342	5.43128	2.44129	4.95998e-60	3.91093e-58	Up	2.8411	3.10011	2.52382	13.5931	13.5086	14.4013	ITFG2
ENSBGRG00000014197	1564.16	0.941104	3.70919	11.2413	3.49074	0.00020792	0.000559442	Up	0.223499	0.0366014	0.0153825	0.925996	0.886228	0.943064	PPP4R4
ENSBGRG00000014213	14013.7	0.716195	11.019	237.49	7.89172	3.09638e-28	6.80186e-27	Up	0.0593984	0.0117665	0.0119723	5.84762	5.53613	6.27027	ADAM32
ENSBGRG00000014239	590.283	0.619943	13.8354	381.925	8.57715	1.55905e-43	6.73517e-42	Up	0.0421912	0.00857777	0.00720995	5.90489	6.91823	7.77898	IGLON5
ENSBGRG00000014256	115.897	0.433144	10.5373	23.6568	4.56418	5.81212e-26	1.15747e-24	Up	0.00501492	0.00786525	0.00587649	0.143116	0.104954	0.14872	SCGN
ENSBGRG00000014257	1779.17	0.46546	4.12099	3.7794	1.91816	3.7725e-05	0.000114695	Up	0.211441	0.318889	0.587321	1.38707	1.24523	1.2254	NCAPG2
ENSBGRG00000014259	3158.43	0.206413	5.83825	2.30552	1.20509	5.2752e-09	2.75358e-08	Up	4.36265	3.12745	3.50499	7.34935	7.33793	8.19195	RNF146
ENSBGRG00000014281	456.339	0.742506	8.98965	102.173	6.67487	2.48015e-19	3.30181e-18	Up	0.00485182	0.00295923	0.0211424	0.868847	0.693642	1.16232	MS4A5
ENSBGRG00000014285	10822.5	0.376355	7.41282	6.91561	2.78986	1.23639e-13	1.05463e-12	Up	0.816121	1.22533	1.77276	7.61483	8.5292	7.86317	SRPK1
ENSBGRG00000014287	7073.15	0.932519	6.59174	70.8609	6.14692	4.34713e-11	2.88475e-10	Up	0.671176	0.0737756	0.0680612	16.483	15.9706	18.7928	USP2
ENSBGRG00000014288	2917.31	0.47814	20.3341	844.85	9.72255	6.42152e-92	1.18627e-89	Up	0.305443	0.0620987	0.104393	122.089	132.366	115.717	LYPD4
ENSBGRG00000014298	2885.14	0.518842	7.8247	16.677	4.05979	5.08876e-15	4.91078e-14	Up	0.111177	0.37295	0.209778	3.00587	3.33058	4.11432	MAK
ENSBGRG00000014302	330.5	1.06961	4.30642	24.3554	4.60617	1.65921e-05	5.31873e-05	Up	0.004284	8.8573e-05	0.000893389	0.0300981	0.0396871	0.0448302	PPP2R2B
ENSBGRG00000014307	1250.35	0.140242	7.46745	2.06659	1.04725	8.17646e-14	7.11844e-13	Up	0.10974	0.116756	0.119788	0.231253	0.202413	0.214369	NME7
ENSBGRG00000014327	2399.65	0.828438	6.46517	40.9559	5.356	1.01182e-10	6.45603e-10	Up	0.0407889	0.0044862	0.00805585	0.636761	0.646054	0.669414	MYO18B
ENSBGRG00000014328	12468.5	0.168915	14.1783	5.25951	2.39493	1.24793e-45	5.77711e-44	Up	1.53703	1.28082	1.17862	6.46013	5.90461	6.60627	PSME4
ENSBGRG00000014349	416.252	0.288617	5.12169	2.78603	1.47821	3.02806e-07	1.24386e-06	Up	11.2628	18.4701	15.4484	39.0598	42.4876	32.5656	TNFAIP8L1
ENSBGRG00000014358	10277.2	0.583276	4.14533	5.34384	2.41788	3.39317e-05	0.000103911	Up	22.5688	6.29597	6.82198	55.4412	57.1721	58.2203	FKBP4
ENSBGRG00000014373	455.397	0.368758	9.65542	11.7983	3.56051	4.66229e-22	7.42484e-21	Up	0.112219	0.0748327	0.105856	1.08992	0.731028	1.30454	GPR87
ENSBGRG00000014376	1328.46	0.455528	4.62016	4.30082	2.10461	3.83447e-06	1.34839e-05	Up	1.17879	0.453827	1.15682	3.70161	4.10033	3.08842	CYP26B1
ENSBGRG00000014390	172.599	0.354808	3.75112	2.51564	1.33093	0.000176048	0.000478665	Up	0.0274709	0.0246198	0.0238554	0.050598	0.0433586	0.0779	RAI2
ENSBGRG00000014396	681.343	0.445145	17.0374	191.888	7.58412	4.33442e-65	4.0813e-63	Up	0.0563942	0.103188	0.0289112	11.5876	9.30306	10.8886	PRSS21
ENSBGRG00000014400	33500	0.276336	6.53525	3.49654	1.80593	6.35049e-11	4.12113e-10	Up	4.33319	6.18915	6.67731	20.0628	15.8009	18.7276	SETX
ENSBGRG00000014403	1877.02	0.156635	9.04714	2.67047	1.41709	1.46761e-19	1.98378e-18	Up	10.8201	11.9131	13.0213	29.6282	29.286	27.6388	UBE2M
ENSBGRG00000014411	290.037	1.08796	4.34675	26.5213	4.72908	1.38169e-05	4.48923e-05	Up	0.0148252	0.0013911	0.000584639	0.11289	0.168337	0.116458	PAX6
ENSBGRG00000014417	1621.02	0.44268	6.99213	8.54617	3.09528	2.70748e-12	2.03161e-11	Up	0.802077	1.90696	2.04812	11.9005	12.3167	12.7365	ZDHHC12
ENSBGRG00000014419	2548.3	0.240437	5.33792	2.43418	1.28343	9.40213e-08	4.13545e-07	Up	1.71262	1.73074	2.40108	4.23719	4.22572	4.44245	DCAF7
ENSBGRG00000014424	424.383	0.571851	9.90147	50.6387	5.66217	4.10197e-23	6.88883e-22	Up	0.0988915	0.30158	0.164768	7.9991	5.50631	12.0193	C17orf98
ENSBGRG00000014429	2539.29	0.183492	6.04417	2.15705	1.10906	1.50179e-09	8.39489e-09	Up	37.0942	33.0954	42.9057	75.9865	71.4698	73.664	GPANK1
ENSBGRG00000014452	7633.78	0.828419	10.0718	324.86	8.34368	7.36136e-24	1.29926e-22	Up	0.202314	0.0157527	0.06179	26.2011	26.8168	28.6118	MS4A13
ENSBGRG00000014465	2553.79	0.254903	6.52551	3.16756	1.66337	6.77727e-11	4.38927e-10	Up	9.18956	6.89105	10.1643	22.8277	24.6327	27.7412	CSNK2B
ENSBGRG00000014486	4339.88	0.203869	14.7873	8.08179	3.01467	1.76797e-49	9.55245e-48	Up	0.346643	0.241513	0.284813	2.07464	2.11565	2.18447	CCNY
ENSBGRG00000014501	173.676	0.466518	3.83706	3.45829	1.79006	0.000124515	0.000347513	Up	0.195306	0.0780796	0.0807741	0.341914	0.358824	0.401148	FSD2
ENSBGRG00000014512	303.385	0.36503	4.20226	2.89577	1.53395	2.64269e-05	8.2359e-05	Up	12.4828	7.24748	6.15332	25.7756	19.0117	22.7863	ARL10
ENSBGRG00000014526	5939.68	0.206967	13.4913	6.92717	2.79227	1.75897e-41	6.89267e-40	Up	2.50115	2.02607	1.68915	14.0883	12.9628	11.8497	HGSNAT
ENSBGRG00000014532	2686.78	0.276378	7.05995	3.867	1.95121	1.66561e-12	1.27297e-11	Up	2.47758	1.88772	1.56481	6.72421	5.89261	8.01588	ZER1
ENSBGRG00000014546	1343.25	0.104201	12.6096	2.48619	1.31394	1.86859e-36	5.99091e-35	Up	1.41206	1.35875	1.31764	3.04565	3.07582	3.06989	ZNF212
ENSBGRG00000014557	135.613	0.379559	3.55461	2.54768	1.34918	0.000378545	0.000971633	Up	0.084422	0.0384881	0.0568324	0.128371	0.132535	0.153037	SPNS3
ENSBGRG00000014563	4578.68	0.321383	9.70644	8.69075	3.11948	2.8306e-22	4.54513e-21	Up	0.194553	0.231278	0.114564	1.46717	1.43726	1.32909	SCMH1
ENSBGRG00000014567	100.829	1.0479	4.14106	20.2441	4.33943	3.45704e-05	0.0001057	Up	0.0535161	0	0.0164614	0.500173	0.513379	0.275941	SLC17A7
ENSBGRG00000014575	147.492	0.584444	4.75681	6.86894	2.78009	1.96681e-06	7.17647e-06	Up	0.00548206	0.0160494	0.0161132	0.0923041	0.0470179	0.0949569	ITGA9
ENSBGRG00000014588	729.445	0.684833	11.9984	297.532	8.2169	3.62251e-33	9.98095e-32	Up	0.00231735	0	0.000712811	0.29892	0.263317	0.278547	CFAP77
ENSBGRG00000014591	536.288	1.28438	4.66857	63.8319	5.9962	3.033e-06	1.07936e-05	Up	0.0114801	0	0.00143547	0.154021	0.361889	0.220688	SHC4
ENSBGRG00000014594	1654.3	0.406026	5.73282	5.01994	2.32767	9.87762e-09	4.96725e-08	Up	2.21275	0.9645	1.15189	6.08345	6.00459	7.44304	ZNF783
ENSBGRG00000014601	2491.33	0.26019	19.5156	33.772	5.07776	8.09568e-85	1.29778e-82	Up	0.174636	0.140704	0.111635	4.52309	3.71083	4.76509	CREM
ENSBGRG00000014602	2735.02	0.239677	5.3417	2.42886	1.28028	9.20775e-08	4.05547e-07	Up	3.53951	2.30367	2.46582	6.25806	5.75482	6.19938	HDGFL2
ENSBGRG00000014605	1662.93	0.557358	10.8967	67.339	6.07337	1.19488e-27	2.55255e-26	Up	0.0668211	0.0177843	0.0772333	3.25221	3.50909	3.1721	ZNF624
ENSBGRG00000014620	47.9448	1.15513	5.99925	121.931	6.92992	1.98226e-09	1.09357e-08	Up	0.00392864	0.00479232	0	0.341953	0.192819	0.394617	SERPINA10
ENSBGRG00000014624	597.003	0.193549	5.85072	2.19223	1.1324	4.89451e-09	2.56453e-08	Up	0.10925	0.109229	0.137185	0.245426	0.234215	0.227808	PEX7
ENSBGRG00000014680	6898.3	0.193953	8.51478	3.14153	1.65147	1.66907e-17	1.9517e-16	Up	3.26265	3.9081	4.0747	10.964	9.71867	11.3117	S100PBP
ENSBGRG00000014682	2578.47	1.3019	6.63463	398.284	8.63765	3.25319e-11	2.18952e-10	Up	0.0830987	0	0.00501195	10.3892	10.6943	10.2749	TTLL10
ENSBGRG00000014693	17.8244	1.02739	4.78206	30.1284	4.91305	1.7351e-06	6.39479e-06	Up	0.00675332	0	0	0.0658484	0.0619387	0.0663271	SLC17A3
ENSBGRG00000014707	2679.38	0.426578	13.8076	59.303	5.89003	2.29218e-43	9.81487e-42	Up	0.81431	1.54843	0.589364	48.9212	50.8311	57.3843	DYNC1H1
ENSBGRG00000014725	1837.32	0.896511	3.96258	11.733	3.5525	7.41427e-05	0.000215002	Up	1.21211	0.120934	0.176449	4.70561	5.44723	5.62039	MMP15
ENSBGRG00000014731	2198.28	1.053	8.13017	377.687	8.56105	4.28687e-16	4.53642e-15	Up	0.0237116	0.000997396	0.0016767	3.06025	3.12712	2.76282	ERICH6
ENSBGRG00000014742	3452.52	0.139165	8.32485	2.2323	1.15853	8.44391e-17	9.39143e-16	Up	4.27201	4.02987	4.64649	9.27553	8.71056	8.21663	VPS26B
ENSBGRG00000014751	835.642	0.298852	6.97928	4.24502	2.08577	2.96696e-12	2.22201e-11	Up	0.0663915	0.0368895	0.04954	0.217368	0.173059	0.196339	C11orf49
ENSBGRG00000014753	92.1008	0.575373	4.56956	6.18684	2.6292	4.88745e-06	1.69501e-05	Up	0.615547	0.750871	0.202865	2.7134	2.1743	3.76865	TEDDM1
ENSBGRG00000014760	876.418	0.417075	3.94289	3.12635	1.64448	8.05067e-05	0.000231724	Up	1.04752	1.55199	2.33508	3.75493	4.97034	5.28226	RCC1
ENSBGRG00000014769	52606.9	0.196771	6.33335	2.37219	1.24622	2.39888e-10	1.47203e-09	Up	224.47	159.736	169.431	401.952	387.045	396.8	HSP90AA1
ENSBGRG00000014789	289.484	0.464621	6.07995	7.08552	2.82487	1.20223e-09	6.79674e-09	Up	0.0473111	0.118544	0.08653	0.717049	0.413633	0.49149	ADGRA1
ENSBGRG00000014805	396.071	1.25091	6.20455	216.971	7.76136	5.48533e-10	3.22534e-09	Up	0.0164868	0	0	1.11744	0.747878	1.36788	C6orf118
ENSBGRG00000014829	1416.82	0.257043	13.5873	11.2553	3.49253	4.7611e-42	1.90808e-40	Up	1.00407	1.46977	1.51851	13.4138	14.5461	12.7876	ZNF772
ENSBGRG00000014830	69.217	0.929191	4.09411	13.9695	3.80421	4.23796e-05	0.000127945	Up	1.18438	0	0.809586	7.54868	7.57453	10.2576	WDR59
ENSBGRG00000014841	756.826	0.497475	8.98739	22.1771	4.471	2.53163e-19	3.36804e-18	Up	0.0268562	0.0655207	0.0261931	0.914103	0.568456	0.882095	RGSL1
ENSBGRG00000014857	782.274	0.154259	9.13705	2.6564	1.40947	6.41793e-20	8.89204e-19	Up	5.08606	5.50623	4.43264	11.648	12.2166	12.1588	ZNF773
ENSBGRG00000014865	2328.47	0.309753	18.8866	57.6874	5.85018	1.46968e-79	2.08083e-77	Up	0.0354222	0.0612135	0.0332927	2.3086	2.29347	2.14154	ABCC12
ENSBGRG00000014876	1309.05	0.683481	3.73813	5.87642	2.55494	0.000185397	0.000502607	Up	0.306763	0.184327	0.0455994	0.871477	0.856116	1.08599	ATP7B
ENSBGRG00000014879	43.4003	1.24135	6.9703	402.417	8.65255	3.16269e-12	2.36403e-11	Up	0	0	0	0.147361	0.174182	0.139738	SLC17A2
ENSBGRG00000014883	5955.78	0.453627	7.93253	12.1123	3.59841	2.14727e-15	2.15249e-14	Up	2.89799	1.0411	1.40624	18.0978	21.0692	19.0777	UBXN6
ENSBGRG00000014893	1885.1	0.352821	7.49937	6.25901	2.64593	6.41269e-14	5.64113e-13	Up	6.16715	9.25537	12.2876	48.1081	52.8204	56.5662	CDIP1
ENSBGRG00000014900	65.4353	0.415157	5.77146	5.26364	2.39606	7.85868e-09	4.01461e-08	Up	0.0174973	0.0135825	0.0146786	0.0941937	0.0514556	0.0729645	CDHR2
ENSBGRG00000014901	515.576	0.346009	11.7281	16.6564	4.05801	9.15347e-32	2.37684e-30	Up	0.158162	0.0964663	0.0810837	1.4313	1.78436	1.82419	ZCCHC3
ENSBGRG00000014908	3791.13	0.893652	7.5991	110.734	6.79095	2.98189e-14	2.68771e-13	Up	0.179706	0.0200587	0.0228816	8.83319	6.0224	7.18806	MLF1
ENSBGRG00000014914	3602.21	0.642008	12.5028	260.815	8.02688	7.2082e-36	2.22994e-34	Up	0.0531346	0.00810198	0.0227001	6.27235	6.18381	7.32599	ATP1A4
ENSBGRG00000014937	1353.89	0.321941	12.3082	15.5897	3.96252	8.1803e-35	2.45245e-33	Up	0.898505	0.572555	0.545422	7.97952	9.04186	11.2582	TLCD3A
ENSBGRG00000014946	144.444	1.32868	7.09282	686.971	9.42411	1.31411e-12	1.01593e-11	Up	0	0	0.00641413	1.82543	0.744321	1.92278	TRIML1
ENSBGRG00000014948	2458.41	0.226165	4.58212	2.05098	1.03631	4.60279e-06	1.60403e-05	Up	0.766574	0.810184	0.987675	1.71091	1.36556	1.69108	PDPK1
ENSBGRG00000014950	1924.05	1.00899	4.38867	21.528	4.42814	1.14045e-05	3.75002e-05	Up	0.510511	0.0580006	0.0307906	4.20376	3.70612	3.5803	CCDC155
ENSBGRG00000014959	55.2187	1.41932	5.66039	262.084	8.03389	1.51033e-08	7.40542e-08	Up	0	0	0.0012821	0.0892121	0.0539326	0.196774	PIGT
ENSBGRG00000014961	165.514	0.766901	4.77333	12.6465	3.66067	1.81206e-06	6.6607e-06	Up	0.155486	0.0689705	0.0144931	0.816864	0.964429	0.920516	DPF1
ENSBGRG00000014966	2018.16	0.321781	3.58389	2.22411	1.15323	0.000338515	0.000877011	Up	0.935564	1.4244	1.68897	2.47237	2.84774	2.85235	NUDT9
ENSBGRG00000014979	461.807	0.203566	11.6748	5.19309	2.37659	1.71454e-31	4.39908e-30	Up	3.55988	4.08919	4.53213	20.5301	17.7147	19.0707	FOLH1
ENSBGRG00000014983	1415.71	0.954194	4.53578	20.0845	4.32801	5.73907e-06	1.97077e-05	Up	0.0822142	0.0092919	0.00727157	0.640905	0.483049	0.642004	ART3
ENSBGRG00000014991	474.007	1.04602	9.80093	1219.44	10.252	1.11558e-22	1.8307e-21	Up	0.0527723	0	0	21.6679	19.7396	20.9381	CCDC70
ENSBGRG00000014998	576.1	0.242412	17.5661	19.1361	4.25822	4.48199e-69	4.72484e-67	Up	0.0238865	0.0233103	0.0213744	0.342697	0.408227	0.432748	ABCD2
ENSBGRG00000015004	5729.81	0.11105	18.0903	4.02481	2.00892	3.80118e-73	4.38878e-71	Up	1.29233	1.39572	1.27658	4.69193	4.9336	4.80231	PSEN1
ENSBGRG00000015011	3659.9	0.255358	3.98833	2.02574	1.01845	6.65401e-05	0.000194614	Up	2.92235	2.71545	2.83612	5.20786	6.49499	3.87046	BRAP
ENSBGRG00000015019	1484.03	0.21025	5.66402	2.28288	1.19086	1.47871e-08	7.26876e-08	Up	0.400447	0.551163	0.518383	0.998684	1.04007	1.00103	WDR20
ENSBGRG00000015055	1274.46	1.04039	8.61117	497.644	8.95897	7.23209e-18	8.71851e-17	Up	0.0977851	0	0.00771243	16.7221	14.3868	16.6019	MEIG1
ENSBGRG00000015060	1437.74	0.243104	6.82696	3.15943	1.65966	8.6731e-12	6.19183e-11	Up	6.21138	6.47881	8.68772	21.3869	18.5599	21.332	DYNLL2
ENSBGRG00000015073	2852.9	0.279677	10.1611	7.1693	2.84183	2.9567e-24	5.30538e-23	Up	0.0354768	0.0395834	0.0274448	0.205709	0.185623	0.269895	ADGRL3
ENSBGRG00000015099	5443.34	1.05009	6.47072	111.034	6.79486	9.75355e-11	6.23565e-10	Up	0.0346009	0.00338374	0.00179631	1.23972	1.19892	1.4825	EFCAB6
ENSBGRG00000015116	1920.97	0.20821	13.6137	7.13295	2.8345	3.32201e-42	1.34244e-40	Up	0.0788773	0.109256	0.0902994	0.601337	0.568126	0.625675	KIF9
ENSBGRG00000015126	2112.29	0.224632	5.18837	2.24307	1.16548	2.1214e-07	8.93372e-07	Up	1.71833	1.13022	1.39954	2.9367	2.76481	2.91068	DNAJA3
ENSBGRG00000015142	278.208	1.28483	8.07145	1323.78	10.3704	6.94699e-16	7.24466e-15	Up	0	0.00834048	0	3.39029	1.91687	4.1436	TEPP
ENSBGRG00000015151	261.176	0.856641	9.81414	339.483	8.4072	9.78717e-23	1.6143e-21	Up	0.00727245	0	0	0.858704	0.592187	0.908241	C2orf73
ENSBGRG00000015186	584.2	1.38519	3.7586	36.9207	5.20636	0.000170866	0.000465425	Up	0.0353927	0	0.00372195	0.35578	0.401879	0.525055	C12orf40
ENSBGRG00000015197	143.104	1.24333	7.56903	680.673	9.41082	3.76015e-14	3.35954e-13	Up	0.015762	0	0	4.29576	2.77795	4.15862	LY6G6C
ENSBGRG00000015223	1970.34	0.196243	7.03671	2.60432	1.38091	1.96835e-12	1.49844e-11	Up	0.961247	0.768337	0.694356	1.92288	1.76379	2.0079	STAM2
ENSBGRG00000015226	12676.9	0.990715	7.13297	134.061	7.06674	9.82233e-13	7.70727e-12	Up	3.96325	0.41099	0.290908	183.604	170.716	201.546	DKKL1
ENSBGRG00000015230	85.68	0.727533	8.87515	87.8495	6.45696	6.98422e-19	9.03755e-18	Up	0.0849401	0	0.0217728	2.87853	2.92139	3.17102	ACBD7
ENSBGRG00000015236	1894.21	0.686176	11.9191	289.743	8.17863	9.40719e-33	2.55562e-31	Up	0.0108267	0.00600311	0.00100917	1.45077	1.3709	1.80129	JHY
ENSBGRG00000015244	44.1838	1.15892	5.405	76.8487	6.26395	6.4809e-08	2.90995e-07	Up	0.00525378	0	0	0.108701	0.0716272	0.198189	TRIM77
ENSBGRG00000015247	5519.24	0.104879	11.5689	2.31872	1.21333	5.92697e-31	1.48534e-29	Up	1.34321	1.3556	1.1929	2.86134	2.65798	2.64049	FAM193A
ENSBGRG00000015254	1398.97	0.196464	9.60306	3.69776	1.88665	7.76037e-22	1.22083e-20	Up	0.0596203	0.0543724	0.0418208	0.180948	0.16334	0.17554	KIAA1328
ENSBGRG00000015257	1155.03	0.305523	18.5959	51.3207	5.68147	3.46882e-77	4.51576e-75	Up	1.1241	0.938209	1.51654	54.8733	48.792	63.2306	ABHD16B
ENSBGRG00000015276	23.8191	1.321	5.89507	220.921	7.78739	3.74513e-09	1.98699e-08	Up	0	0	0	0.725975	0.996624	1.21322	ZFP42
ENSBGRG00000015277	5094.32	0.1876	14.5558	6.63763	2.73067	5.36834e-48	2.74749e-46	Up	0.819786	0.714293	0.592702	4.37115	3.93105	4.43304	WASHC1
ENSBGRG00000015290	864.868	0.261194	4.32738	2.18902	1.13029	1.50893e-05	4.87406e-05	Up	15.218	12.6499	19.9816	31.9764	32.6372	30.5073	RNF26
ENSBGRG00000015302	305.554	0.560733	9.9115	47.1014	5.5577	3.71047e-23	6.24757e-22	Up	0.295016	0.179936	0.378109	13.4882	6.65472	16.43	MPIG6B
ENSBGRG00000015306	794.233	0.227732	16.3673	13.2448	3.72735	3.27667e-60	2.61554e-58	Up	2.63828	2.08545	1.77454	24.1084	26.3842	27.1789	RWDD2A
ENSBGRG00000015330	1477.64	0.180786	8.49404	2.89911	1.53561	1.99568e-17	2.31521e-16	Up	35.9138	27.4601	27.3951	77.6729	79.1535	80.8035	NDUFAF3
ENSBGRG00000015353	13419.7	0.174208	12.8587	4.72425	2.24009	7.68923e-38	2.58041e-36	Up	1.5515	1.34078	1.68829	6.34817	6.49966	6.74047	CUL3
ENSBGRG00000015356	382.231	0.692956	6.11379	18.8512	4.23659	9.72932e-10	5.55221e-09	Up	0.0755322	0.426135	0.493712	5.33497	5.10436	6.61326	CDRT4
ENSBGRG00000015357	172.178	0.254911	5.68738	2.73166	1.44978	1.29002e-08	6.3882e-08	Up	2.46996	1.58106	2.1564	5.30405	4.92837	5.15848	BTBD11
ENSBGRG00000015371	1110.95	0.815854	4.82462	15.3077	3.93618	1.40272e-06	5.23417e-06	Up	0.434459	0.0710272	0.0627627	2.70767	2.19496	2.85633	TEKT3
ENSBGRG00000015373	46.4759	1.37952	5.64216	220.323	7.78348	1.67933e-08	8.17823e-08	Up	0	0	0.191193	14.235	22.3254	6.74287	DEFB115
ENSBGRG00000015381	1831.12	0.966976	6.39311	72.6044	6.18199	1.62541e-10	1.0154e-09	Up	0.031391	0.00261826	0.00330112	0.856214	0.641452	0.916645	AK8
ENSBGRG00000015386	1328.2	0.237313	10.0485	5.22214	2.38464	9.3281e-24	1.63006e-22	Up	0.344271	0.302369	0.255722	1.7521	1.27723	1.23671	WDR60
ENSBGRG00000015400	1558.97	0.895173	6.01019	41.6477	5.38017	1.85301e-09	1.02782e-08	Up	0.150282	0.0199986	0.0158757	2.25745	2.04209	2.60553	SOX30
ENSBGRG00000015401	143.121	0.484128	11.0117	40.2537	5.33105	3.35768e-28	7.3509e-27	Up	0.151182	0.0526908	0.199299	5.79367	4.20791	5.06187	CBR4
ENSBGRG00000015403	1876.19	0.252203	13.9724	11.5025	3.52387	2.29846e-44	1.02255e-42	Up	1.86355	1.2187	1.21014	16.2316	13.9621	14.4168	CYB5D2
ENSBGRG00000015409	2122.42	0.38361	4.9729	3.75199	1.90766	6.59594e-07	2.5852e-06	Up	0.477122	0.315784	0.194375	1.15362	1.16423	1.01504	CRY1
ENSBGRG00000015437	2015.87	0.307061	14.6593	22.6479	4.5013	1.17475e-48	6.17524e-47	Up	0.129244	0.0868578	0.0662588	2.01282	1.79765	1.95212	TPGS2
ENSBGRG00000015440	6379.31	0.215971	10.005	4.47159	2.16079	1.44945e-23	2.49911e-22	Up	8.35386	11.0808	11.1727	42.1971	44.561	37.443	EGLN2
ENSBGRG00000015448	3269.63	0.213133	5.88838	2.38668	1.25501	3.89997e-09	2.06512e-08	Up	0.799403	0.713888	0.53973	1.49868	1.59498	1.33069	MLH1
ENSBGRG00000015458	5569.66	0.153321	11.4755	3.38566	1.75944	1.75178e-30	4.29031e-29	Up	3.27337	3.87717	3.73929	11.0262	10.9059	11.4342	RNF19B
ENSBGRG00000015461	44.3961	0.540859	3.88128	4.28478	2.09922	0.00010391	0.000293811	Up	0.0183512	0.0273601	0.0480851	0.152748	0.0894618	0.124252	MAG
ENSBGRG00000015464	356.246	1.15958	3.90348	23.0454	4.52641	9.48181e-05	0.000269715	Up	0.0271777	0.000487537	0.00532732	0.17394	0.126613	0.374156	IQSEC3
ENSBGRG00000015472	247.483	0.544908	8.15207	21.7376	4.44212	3.57758e-16	3.80451e-15	Up	0.0162085	0.0136357	0.00401148	0.263579	0.166253	0.230177	CNGB1
ENSBGRG00000015477	381.601	0.296919	5.50629	3.1057	1.63492	3.66473e-08	1.70713e-07	Up	0.85471	0.548504	0.506762	1.63849	1.74375	1.96092	PEX11G
ENSBGRG00000015487	2305.62	0.151264	8.82007	2.52129	1.33416	1.14383e-18	1.45775e-17	Up	5.20181	5.67595	6.03571	13.9414	12.4141	12.3032	ARFRP1
ENSBGRG00000015491	715.562	0.143118	13.3609	3.76377	1.91218	1.02373e-40	3.9089e-39	Up	2.23644	2.05517	1.88797	6.79192	7.21792	7.00883	THAP1
ENSBGRG00000015494	504.992	0.845878	4.71027	15.827	3.98431	2.47388e-06	8.92095e-06	Up	0.368561	0.0449586	0.0610446	1.79818	2.52152	2.3845	ASPHD2
ENSBGRG00000015516	1026.24	0.177884	6.64683	2.26948	1.18236	2.99472e-11	2.01907e-10	Up	3.26071	3.78148	2.90772	6.81526	7.38969	6.20839	THG1L
ENSBGRG00000015518	282.234	0.874634	9.72723	363.992	8.50776	2.30802e-22	3.72761e-21	Up	0.00757788	0.00308128	0	1.22907	0.77015	1.53587	CHRNA6
ENSBGRG00000015519	1517.22	0.361688	6.61774	5.25451	2.39356	3.64723e-11	2.44455e-10	Up	0.220704	0.278481	0.343654	1.7411	0.93537	1.35088	SPOUT1
ENSBGRG00000015529	232.254	0.252865	6.05846	2.89181	1.53197	1.3743e-09	7.70663e-09	Up	3.22681	3.38951	3.21663	9.50714	9.7317	6.56245	FKBPL
ENSBGRG00000015540	2207.18	0.487071	4.05221	3.92778	1.97371	5.07368e-05	0.000151546	Up	7.42974	3.23454	2.41189	16.172	15.3374	14.6058	GLT8D1
ENSBGRG00000015548	2270.61	0.890281	4.67637	17.9173	4.16328	2.92005e-06	1.04271e-05	Up	0.136661	0.0188664	0.0148181	0.933948	0.782848	1.0002	LRRC49
ENSBGRG00000015551	1541.8	0.30607	24.4318	178.261	7.47785	7.85349e-132	3.24115e-129	Up	0.00097131	0.00135411	0.000995908	0.179978	0.159888	0.19025	PACRG
ENSBGRG00000015553	6283.55	0.144287	10.5252	2.86524	1.51865	6.60982e-26	1.31229e-24	Up	1.44676	1.20784	1.22494	3.55037	3.12955	3.36854	DOP1A
ENSBGRG00000015572	698.315	0.534788	9.02453	28.3682	4.8262	1.80476e-19	2.42263e-18	Up	1.02681	0.984147	2.74485	36.6814	36.2156	50.0963	EPOP
ENSBGRG00000015587	27.0618	1.03907	5.32368	46.2591	5.53167	1.01689e-07	4.45755e-07	Up	0.0253147	0	0	0.403359	0.451803	0.265578	ZSCAN9
ENSBGRG00000015588	1692.92	0.464313	17.4694	276.527	8.11128	2.45073e-68	2.50194e-66	Up	0.0425025	0.0129616	0.0152526	6.18599	5.51062	6.18039	DRC3
ENSBGRG00000015591	401.553	0.495001	14.3392	136.989	7.09792	1.24471e-46	6.03589e-45	Up	0.0596217	0.0415595	0.0349324	6.97611	5.78285	4.24918	TEX45
ENSBGRG00000015594	1055.57	0.168808	10.3307	3.3494	1.7439	5.12085e-25	9.66236e-24	Up	0.155755	0.184581	0.155147	0.55773	0.489165	0.455352	COX10
ENSBGRG00000015606	276.11	0.55778	5.20537	7.48215	2.90345	1.93608e-07	8.19601e-07	Up	0.228641	0.0804055	0.06336	0.868529	0.814907	0.820712	SAXO2
ENSBGRG00000015618	254.927	0.90918	4.31581	15.1773	3.92385	1.5902e-05	5.11359e-05	Up	0.0112184	0.000471887	0.00515631	0.0743802	0.0855826	0.0709784	JAKMIP2
ENSBGRG00000015625	1145.19	0.235426	5.34801	2.3934	1.25906	8.89279e-08	3.91942e-07	Up	0.524607	0.724037	0.751062	1.50712	1.498	1.33883	CEP78
ENSBGRG00000015631	91.5682	0.637171	4.13518	6.21098	2.63482	3.5467e-05	0.000108254	Up	0.0655097	0.0278761	0.0140586	0.16304	0.179002	0.255046	FAM124B
ENSBGRG00000015642	340.527	0.333391	4.75709	3.0021	1.58597	1.96407e-06	7.16783e-06	Up	0.00671627	0.00354283	0.00397052	0.0143105	0.0130262	0.0113045	PRKN
ENSBGRG00000015654	2146.93	0.367003	10.5836	14.7659	3.8842	3.55183e-26	7.15419e-25	Up	0.0620592	0.076539	0.117418	1.39336	0.941866	1.10919	RAB11FIP4
ENSBGRG00000015656	85.2282	0.598614	5.50582	9.82093	3.29586	3.67464e-08	1.71092e-07	Up	0.0233694	0.0043857	0.0110591	0.114787	0.105608	0.126397	OPRD1
ENSBGRG00000015661	934.663	0.535027	3.79831	4.09029	2.0322	0.000145684	0.000401454	Up	0.859659	0.284437	0.289489	1.65157	1.69221	1.91135	RXYLT1
ENSBGRG00000015677	2715.57	0.221012	7.66136	3.23385	1.69325	1.83967e-14	1.6936e-13	Up	1.79958	2.43886	2.35238	6.65265	5.88189	6.76916	DAZAP1
ENSBGRG00000015686	4386.54	0.106036	9.55996	2.01908	1.0137	1.17806e-21	1.83394e-20	Up	3.39069	3.29608	3.32535	5.97684	6.02808	6.27349	TRMT1L
ENSBGRG00000015688	1059.54	0.640622	9.31242	62.4981	5.96574	1.24958e-20	1.82104e-19	Up	0.17098	0.0755164	0.0272033	4.96568	4.8404	5.51157	SPACA9
ENSBGRG00000015690	830.584	1.14282	7.85445	503.637	8.97624	4.01541e-15	3.92378e-14	Up	0.0196366	0	0	3.06815	3.57278	2.40197	DEFB121
ENSBGRG00000015697	7042.34	0.595542	8.69096	36.1477	5.17583	3.59376e-18	4.4147e-17	Up	1.05479	0.254614	0.369213	16.7469	17.471	20.1475	ACE
ENSBGRG00000015703	420.631	0.574492	6.65556	14.1582	3.82357	2.82226e-11	1.90478e-10	Up	0.0279326	0.0108745	0.00700765	0.21243	0.157778	0.211921	PPEF1
ENSBGRG00000015711	12395.4	0.146153	13.6696	3.99405	1.99785	1.54162e-42	6.36228e-41	Up	1.75999	1.93991	2.04144	6.90648	6.77548	7.08093	INTS6
ENSBGRG00000015735	5055.27	0.169271	9.96802	3.22052	1.6873	2.10379e-23	3.58587e-22	Up	4.36082	4.65292	5.2828	14.9652	14.131	12.6856	SEH1L
ENSBGRG00000015743	3095.85	0.468075	6.36612	7.88889	2.97982	1.93869e-10	1.20182e-09	Up	0.0580673	0.110677	0.0371017	0.493103	0.445784	0.522722	ADAMTSL3
ENSBGRG00000015747	1908.45	0.742237	7.13148	39.2126	5.29324	9.92961e-13	7.7883e-12	Up	6.65382	1.57233	1.00013	101.505	109.816	111.788	NKAPL
ENSBGRG00000015758	1034.13	1.29586	6.04404	227.894	7.83222	1.50302e-09	8.39933e-09	Up	0.0530151	0.00269459	0	4.27881	4.0065	3.09155	DEFB123
ENSBGRG00000015772	2974.71	0.168042	11.8911	3.99502	1.9982	1.31627e-32	3.55099e-31	Up	0.25382	0.304832	0.299687	1.03482	1.11149	0.961108	UIMC1
ENSBGRG00000015774	429.953	0.479258	3.64921	3.36105	1.74891	0.000263046	0.000694992	Up	0.172274	0.0743705	0.0596438	0.30887	0.292409	0.322864	DNAAF4
ENSBGRG00000015784	1847.27	0.257898	6.59136	3.24878	1.6999	4.35826e-11	2.89115e-10	Up	1.45084	1.09837	1.04438	3.07331	3.27677	4.1576	NEK4
ENSBGRG00000015785	207.807	0.511821	4.52419	4.97802	2.31557	6.06278e-06	2.07517e-05	Up	0.259723	0.100672	0.107018	0.753322	0.501806	0.837097	GDAP1
ENSBGRG00000015789	121.276	0.753569	7.59156	52.7379	5.72077	3.16067e-14	2.84226e-13	Up	0.0268139	0	0.0137465	0.494999	0.907267	0.588048	TBR1
ENSBGRG00000015797	2567.2	0.18954	7.89578	2.8217	1.49657	2.88515e-15	2.8655e-14	Up	1.84382	1.35771	1.41693	4.16495	3.71719	3.89418	SYNGAP1
ENSBGRG00000015799	2536.26	0.46611	7.74816	12.2227	3.6115	9.32301e-15	8.83431e-14	Up	0.2104	0.0782646	0.0926127	1.32542	1.63926	1.23107	EFR3B
ENSBGRG00000015803	4405.26	0.710916	8.09195	53.918	5.7527	5.87191e-16	6.16275e-15	Up	0.110545	0.0278258	0.0187109	2.61995	2.6961	2.26495	CEP126
ENSBGRG00000015805	3062.8	0.418339	5.4695	4.88414	2.2881	4.51305e-08	2.07194e-07	Up	0.98131	1.10349	0.431595	3.50432	4.12636	3.42511	KIFC3
ENSBGRG00000015825	21.3792	0.78195	3.763	7.68731	2.94248	0.000167886	0.000458208	Up	0.066436	0.0115774	0.0486561	0.467218	0.239966	0.19702	TOPAZ1
ENSBGRG00000015829	2160.84	0.661187	10.0532	100.224	6.64708	8.88896e-24	1.55754e-22	Up	0.119623	0.0364803	0.0214642	5.27646	4.86037	5.80256	SLC6A16
ENSBGRG00000015832	460.36	0.522744	4.84631	5.78925	2.53338	1.25781e-06	4.72825e-06	Up	1.18195	0.482772	0.350952	3.33108	3.43625	3.69596	C1orf53
ENSBGRG00000015852	578.78	0.594765	8.89603	39.1529	5.29105	5.78792e-19	7.53985e-18	Up	0.0424407	0.0371689	0.00781049	1.125	1.00428	0.93859	CFAP99
ENSBGRG00000015868	469.596	0.259822	13.1794	10.7353	3.42429	1.15331e-39	4.18145e-38	Up	0.492261	0.444801	0.405029	3.70716	4.20299	5.0748	PAM16
ENSBGRG00000015894	653.895	0.238454	6.26487	2.81646	1.49388	3.73125e-10	2.2338e-09	Up	1.28259	1.22539	1.71511	3.42349	3.83849	3.53159	MRPL58
ENSBGRG00000015906	1430.55	0.186245	6.88876	2.43344	1.28299	5.62801e-12	4.09938e-11	Up	0.788679	0.90716	0.658669	1.68732	1.70624	1.77619	SDAD1
ENSBGRG00000015913	1041.01	0.260536	4.10968	2.10048	1.07072	3.96212e-05	0.000119971	Up	3.31748	2.83067	4.42371	6.95343	6.94515	6.27704	ABHD3
ENSBGRG00000015927	360.275	1.2599	5.1447	89.3765	6.48182	2.67948e-07	1.11103e-06	Up	0.570322	0.0331287	0	16.8766	14.5007	16.8768	TIGD4
ENSBGRG00000015946	1797.91	0.175431	11.6959	4.14629	2.05182	1.3372e-31	3.44001e-30	Up	1.3643	1.58257	1.49826	5.08751	5.6221	5.9453	ITPKC
ENSBGRG00000015947	66.5161	0.428812	3.61631	2.92963	1.55072	0.000298832	0.000781322	Up	0.13311	0.0874319	0.0979865	0.379871	0.190359	0.27655	ZNF596
ENSBGRG00000015956	130.471	0.762654	5.36791	17.0755	4.09386	7.96562e-08	3.52922e-07	Up	0.0312451	0.00394284	0.00773292	0.219075	0.181074	0.261177	LIPJ
ENSBGRG00000015968	2090.5	0.328278	14.8489	29.3351	4.87456	7.07553e-50	3.85517e-48	Up	0.782345	0.528391	0.376154	14.1591	14.6564	15.7108	DYRK3
ENSBGRG00000015970	2759.31	0.199467	10.7008	4.39075	2.13447	1.00859e-26	2.08124e-25	Up	5.21262	3.78061	4.77914	19.0335	17.1205	18.5642	HMGCS1
ENSBGRG00000015975	131.885	0.957981	7.72607	169.065	7.40143	1.10915e-14	1.04262e-13	Up	0	0	0.0188437	0.799835	0.81318	1.37529	CCDC182
ENSBGRG00000015978	250.164	0.280995	7.12701	4.00736	2.00265	1.02573e-12	8.02588e-12	Up	4.42548	6.4337	5.84289	17.8629	19.6106	22.896	FRAT2
ENSBGRG00000015991	858.321	1.11508	4.29558	27.6637	4.78992	1.74234e-05	5.56407e-05	Up	0.165299	0.0106829	0.00785695	1.51751	1.42136	1.58193	CFAP300
ENSBGRG00000016003	718.563	0.225605	12.5923	7.16457	2.84088	2.32908e-36	7.39396e-35	Up	0.145112	0.173653	0.12807	0.937672	0.871488	1.07444	ABHD5
ENSBGRG00000016004	11546.6	0.322637	3.9363	2.41161	1.26999	8.27483e-05	0.000237682	Up	8.53358	4.59387	4.91998	14.3652	13.1116	11.8004	UTP6
ENSBGRG00000016011	51.1693	1.10031	6.39557	131.332	7.03708	1.59949e-10	1.00179e-09	Up	0.00288094	0	0	0.131546	0.137113	0.0974243	MTNR1A
ENSBGRG00000016026	500.95	1.28417	6.20454	250.329	7.96768	5.4856e-10	3.22534e-09	Up	0.0513079	0	0	3.58071	2.98995	4.99438	VIPR2
ENSBGRG00000016029	2229.18	0.433199	20.9973	547.229	9.096	6.94559e-98	1.3889e-95	Up	0.00252137	0.00153784	0.000646307	0.741888	0.741407	0.845615	RFX4
ENSBGRG00000016030	416.89	0.224143	4.47576	2.00446	1.00321	7.61417e-06	2.56945e-05	Up	0.793651	0.851286	0.968082	1.59131	1.3839	1.7639	ATPAF2
ENSBGRG00000016051	3503.36	0.144966	8.09222	2.25495	1.17309	5.85883e-16	6.15289e-15	Up	2.01393	2.26981	2.3447	4.5802	4.44139	4.51535	HNRNPLL
ENSBGRG00000016072	542.507	0.27876	4.87652	2.56575	1.35938	1.07974e-06	4.10099e-06	Up	0.376777	0.381741	0.542762	1.00527	1.16359	0.867429	APC2
ENSBGRG00000016074	130.159	0.467294	6.03889	7.07112	2.82194	1.55177e-09	8.66428e-09	Up	0.0419631	0.0658137	0.0696609	0.236658	0.411617	0.481718	F11
ENSBGRG00000016080	6455.67	0.277659	5.98016	3.16114	1.66044	2.22919e-09	1.21974e-08	Up	0.908501	1.04783	1.47217	3.41346	3.25857	3.17985	STRBP
ENSBGRG00000016095	3879.06	0.642001	14.7662	714.075	9.47993	2.4188e-49	1.29965e-47	Up	0.151695	0.0185044	0.054438	41.7974	56.4882	48.1496	PRSS37
ENSBGRG00000016097	435.759	0.20809	5.60926	2.2458	1.16723	2.03196e-08	9.78013e-08	Up	0.0339449	0.0316926	0.0310564	0.0705118	0.0544663	0.0712525	EML6
ENSBGRG00000016108	7683.16	0.178459	11.4532	4.12364	2.04392	2.26716e-30	5.49014e-29	Up	1.21549	1.46841	1.52101	5.64511	5.14868	4.93516	CEP192
ENSBGRG00000016153	296.337	0.611421	6.64794	16.7338	4.06469	2.97223e-11	2.0046e-10	Up	0.0261232	0.0936068	0.0318069	0.725703	0.554864	0.987269	EFCAB9
ENSBGRG00000016157	11.1746	0.963743	3.90717	13.5998	3.76551	9.3383e-05	0.000265945	Up	0.0463588	0	0.0475329	0.463047	0.293032	0.450135	PI15
ENSBGRG00000016182	2204.84	0.193382	5.17684	2.00154	1.00111	2.25671e-07	9.47272e-07	Up	0.631284	0.505968	0.619245	1.07784	0.958258	1.14327	LNPK
ENSBGRG00000016184	264.603	0.264525	5.88001	2.93917	1.55541	4.10239e-09	2.16646e-08	Up	1.4335	0.892413	1.32789	3.4773	3.16863	3.10488	TMEM267
ENSBGRG00000016193	8645.8	0.509478	9.42288	27.8721	4.80075	4.38896e-21	6.63027e-20	Up	0.076617	0.0762512	0.202068	3.3818	2.98114	2.69014	CIT
ENSBGRG00000016194	865.582	0.363945	4.64697	3.22935	1.69124	3.36839e-06	1.19119e-05	Up	0.801804	0.56732	0.345255	1.77863	1.6237	1.58043	ZNF346
ENSBGRG00000016198	189.582	0.491293	7.5054	12.8826	3.68735	6.1243e-14	5.39723e-13	Up	0.0849891	0.117496	0.220758	1.56036	1.33145	2.06401	C15orf65
ENSBGRG00000016211	151.521	0.499136	9.59777	27.6766	4.79059	8.16893e-22	1.28406e-20	Up	0.0909016	0.101645	0.0310679	1.924	1.41393	2.17615	KRT12
ENSBGRG00000016218	2032.83	0.162715	7.63986	2.3671	1.24312	2.17454e-14	1.98679e-13	Up	0.374208	0.426339	0.408271	0.849411	0.808356	0.929112	LRRFIP2
ENSBGRG00000016230	83.8432	0.480371	6.0649	7.53391	2.9134	1.32038e-09	7.41502e-09	Up	0.102536	0.284267	0.124247	1.29018	1.11602	1.03617	CCDC153
ENSBGRG00000016239	9.32202	1.41148	4.55876	86.4973	6.43458	5.14559e-06	1.77754e-05	Up	0	0	0	0.540889	0.456391	0.676899	OR2AK2
ENSBGRG00000016243	637.673	0.339385	4.3849	2.80533	1.48817	1.1604e-05	3.81044e-05	Up	8.46508	4.27112	6.31426	14.3271	16.0515	17.8332	DOLK
ENSBGRG00000016255	617.853	0.311543	14.0888	20.9556	4.38926	4.45112e-45	2.01255e-43	Up	0.0307098	0.026407	0.0211637	0.477709	0.399088	0.600079	C12orf56
ENSBGRG00000016258	629.797	0.351366	4.02525	2.66537	1.41434	5.69156e-05	0.000168703	Up	2.05746	3.20626	4.01725	7.81005	8.31624	6.40096	MC4R
ENSBGRG00000016260	2148.45	0.473051	17.0018	263.694	8.04272	7.96464e-65	7.39187e-63	Up	0.0859314	0.0645064	0.142328	27.2443	15.6757	27.5765	ATP5PD
ENSBGRG00000016262	2110.19	0.152798	16.5129	5.74828	2.52313	2.96312e-61	2.45622e-59	Up	1.23067	1.46066	1.40313	7.33272	7.36563	6.61993	PTPDC1
ENSBGRG00000016282	1266.63	0.247837	10.2695	5.83675	2.54516	9.66796e-25	1.79111e-23	Up	0.928565	0.991115	1.362	5.76455	6.06843	5.56386	GID4
ENSBGRG00000016283	2111.93	0.387343	5.10136	3.93394	1.97597	3.37228e-07	1.37594e-06	Up	0.132068	0.105308	0.0539389	0.328167	0.34479	0.356217	ANO10
ENSBGRG00000016288	785.308	0.399017	5.91176	5.12976	2.35889	3.38471e-09	1.81112e-08	Up	0.00727644	0.00573583	0.00557534	0.0297053	0.0173272	0.0387521	MAGI2
ENSBGRG00000016292	4240.74	0.206024	9.67164	3.97951	1.99259	3.97951e-22	6.37412e-21	Up	0.811271	0.601473	0.648017	2.35336	2.33235	2.71278	TECPR2
ENSBGRG00000016295	250.355	0.900254	5.05816	23.4844	4.55363	4.23324e-07	1.69864e-06	Up	0.149128	0.00826874	0.034751	1.32027	1.49712	1.246	CYB561
ENSBGRG00000016309	626.69	0.481995	9.6346	24.9995	4.64383	5.71116e-22	9.05801e-21	Up	0.0208279	0.0144098	0.00637474	0.304957	0.380047	0.251258	MCF2
ENSBGRG00000016315	92.227	0.745942	7.55543	49.7256	5.63592	4.17468e-14	3.71792e-13	Up	0.00373641	0.0319048	0.00383103	0.565139	0.508475	0.607998	DIO2
ENSBGRG00000016320	12262.1	0.197703	11.8485	5.07174	2.34248	2.19044e-32	5.8604e-31	Up	3.81035	2.68724	3.15068	15.6595	15.0167	13.6	NUP188
ENSBGRG00000016327	1832.36	0.100122	14.1967	2.67844	1.42139	9.60843e-46	4.46942e-44	Up	3.97184	3.83201	3.7198	9.73398	9.01059	9.17837	DRG2
ENSBGRG00000016334	23.771	1.02006	4.24943	20.1773	4.33466	2.14318e-05	6.77055e-05	Up	0.00694511	0	0.0014242	0.036667	0.0402845	0.0790624	WEE2
ENSBGRG00000016337	54.1239	0.41936	6.40016	6.42622	2.68397	1.55217e-10	9.74348e-10	Up	0.017528	0.00754639	0.0158576	0.0845954	0.0874085	0.0697345	KL
ENSBGRG00000016346	178.842	0.224964	8.67946	3.87063	1.95257	3.97643e-18	4.87861e-17	Up	1.17575	1.04809	0.834596	3.69951	3.37405	3.61365	ID1
ENSBGRG00000016347	327.246	0.487624	4.52216	4.61111	2.20511	6.12113e-06	2.09366e-05	Up	1.88582	0.902367	0.587551	4.80196	4.64101	4.54197	KRT10
ENSBGRG00000016357	2718.48	0.248461	9.04388	4.74711	2.24705	1.51201e-19	2.04095e-18	Up	0.628393	0.828268	0.935803	3.29256	3.37373	3.62823	PCMT1
ENSBGRG00000016366	300.927	0.422633	4.61679	3.86697	1.9512	3.8973e-06	1.36949e-05	Up	0.316253	0.165334	0.419633	1.14901	0.958504	1.06422	MTFR2
ENSBGRG00000016384	2126.77	0.53057	17.0003	519.101	9.01987	8.16376e-65	7.54059e-63	Up	0.292093	0.305406	0.342275	155.581	89.3366	195.374	FNDC11
ENSBGRG00000016408	84.3989	0.673497	4.81852	9.48244	3.24526	1.44625e-06	5.38547e-06	Up	0.21253	0.0518507	0.0508463	0.73288	0.900866	1.0579	KLK15
ENSBGRG00000016410	489.321	0.597259	7.20494	19.7423	4.30322	5.80675e-13	4.66374e-12	Up	0.0732244	0.331768	0.273502	4.20176	3.35274	4.57768	SRMS
ENSBGRG00000016424	1205.47	0.34402	9.13601	8.83341	3.14297	6.47972e-20	8.96484e-19	Up	0.344922	0.167712	0.301721	2.14937	2.10132	2.26047	DNAJC27
ENSBGRG00000016440	1179.72	0.989924	7.73312	201.58	7.65521	1.04941e-14	9.88128e-14	Up	0.0146335	0.000637521	0.00160758	1.03471	0.895831	1.12621	UBE2U
ENSBGRG00000016460	3294.61	0.308311	10.4545	9.33892	3.22326	1.39666e-25	2.71454e-24	Up	1.64819	1.01403	0.95756	10.5993	8.70942	11.1332	KATNB1
ENSBGRG00000016468	5088.73	0.561943	9.09536	34.561	5.11107	9.427e-20	1.29227e-18	Up	0.106763	0.406648	0.341804	8.78599	10.5658	7.56437	ESPN
ENSBGRG00000016472	348.844	0.228528	15.8953	12.4022	3.63252	6.8292e-57	4.92439e-55	Up	0.0236185	0.0316919	0.0296654	0.337013	0.299461	0.314341	CDH20
ENSBGRG00000016484	529.146	0.868259	11.3168	907.588	9.82589	1.08377e-29	2.55119e-28	Up	0.00989442	0	0.0050725	4.13316	4.77529	4.13776	FAM187B
ENSBGRG00000016562	106.08	0.709497	4.46663	8.99462	3.16906	7.94596e-06	2.6749e-05	Up	0.280891	0.120388	0.0467035	1.65738	1.22507	0.757469	HRC
ENSBGRG00000016608	150.278	0.382291	8.25184	8.90491	3.1546	1.55979e-16	1.70548e-15	Up	0.151481	0.160681	0.236353	1.42377	1.18035	1.82147	PTK6
ENSBGRG00000016618	2804.86	0.597846	15.8311	706.492	9.46453	1.90012e-56	1.34513e-54	Up	0.0246523	0.0040096	0.00674045	7.76464	6.7146	8.45551	DRC7
ENSBGRG00000016649	44.8587	0.857012	6.8	56.7946	5.82768	1.0462e-11	7.40629e-11	Up	0.149711	0.0913118	0.0767511	4.00543	5.56657	6.81717	YAP1
ENSBGRG00000016652	4958.55	1.38652	4.15153	54.0481	5.75617	3.30257e-05	0.000101377	Up	2.88777	0.0504261	0.0544951	48.6168	46.1552	48.6131	PCSK4
ENSBGRG00000016673	81.2893	0.767248	4.26318	9.6526	3.27092	2.01538e-05	6.3866e-05	Up	0.00305677	0.0223727	0.00705192	0.0965032	0.0670579	0.116164	LIX1
ENSBGRG00000016676	343.919	1.26537	5.12919	89.9059	6.49034	2.90984e-07	1.1986e-06	Up	0.116772	0	0.00598646	3.49907	4.31578	2.13473	LHX1
ENSBGRG00000016695	822.491	0.244627	4.16992	2.02803	1.02008	3.04712e-05	9.41313e-05	Up	1.30038	1.22241	1.39234	2.31474	1.98658	2.86993	ZHX1
ENSBGRG00000016696	699.724	0.31764	12.4868	15.6308	3.96632	8.80914e-36	2.71655e-34	Up	0.0472095	0.0508131	0.0626419	0.845015	0.56068	0.869369	TTLL9
ENSBGRG00000016699	23871.6	0.463252	19.5346	529.85	9.04944	5.5805e-85	9.02042e-83	Up	0.225386	0.100875	0.0781395	58.5134	68.92	65.1235	TAF1C
ENSBGRG00000016705	673.782	0.702153	4.84374	10.5637	3.40104	1.27421e-06	4.7871e-06	Up	0.297579	0.38775	1.45623	6.68772	6.05034	7.98443	BIRC5
ENSBGRG00000016716	4576.89	0.128795	21.917	7.07541	2.82281	1.78738e-106	4.28023e-104	Up	7.36291	7.3693	6.90371	43.4614	49.7415	45.1855	ZNF574
ENSBGRG00000016724	6559.64	0.494544	6.27653	8.59814	3.10402	3.46207e-10	2.08164e-09	Up	0.646456	0.278193	0.203994	2.94758	2.8908	2.8668	CLMN
ENSBGRG00000016730	2741.9	0.536465	13.2769	139.352	7.12259	3.15145e-40	1.18237e-38	Up	0.480618	0.10857	0.36503	39.7381	39.7253	41.3447	REEP6
ENSBGRG00000016733	1545.38	0.527323	4.4292	5.04768	2.33562	9.45827e-06	3.15118e-05	Up	1.23135	0.481655	0.365864	3.22398	2.91996	3.26201	PTDSS2
ENSBGRG00000016736	3442.39	0.202859	5.14015	2.06012	1.04273	2.74519e-07	1.13585e-06	Up	3.20312	2.41904	2.53556	5.85889	4.84014	4.51502	C5orf34
ENSBGRG00000016739	8821.69	0.142822	18.0912	5.99522	2.58381	3.74049e-73	4.37074e-71	Up	16.7472	17.2803	18.7048	91.1615	97.0797	97.8711	MEPCE
ENSBGRG00000016742	8140.84	0.361587	7.94557	7.32594	2.87301	1.93301e-15	1.94676e-14	Up	3.045	1.49923	1.55932	13.1915	13.5411	13.5077	AKAP1
ENSBGRG00000016749	1027.52	0.598974	7.13791	19.3656	4.27542	9.47621e-13	7.45377e-12	Up	0.0360364	0.00837309	0.0348963	0.420342	0.43026	0.539893	DEUP1
ENSBGRG00000016768	315.699	0.344387	4.26148	2.76561	1.4676	2.03074e-05	6.43107e-05	Up	0.246312	0.134737	0.131372	0.390866	0.442726	0.443048	KLHDC1
ENSBGRG00000016769	4041.34	0.468719	4.5568	4.39499	2.13586	5.19386e-06	1.7939e-05	Up	2.06019	4.73813	5.9452	16.6095	17.3077	17.096	JPT1
ENSBGRG00000016773	502.172	0.810514	3.88593	8.87412	3.1496	0.000101938	0.000288486	Up	0.464415	0.0895882	0.0597989	1.837	1.64327	1.3944	PPFIA3
ENSBGRG00000016775	827.063	0.213018	5.69814	2.31949	1.2138	1.21124e-08	6.01649e-08	Up	1.73513	1.82796	1.85185	3.96701	3.13488	4.25155	MRM1
ENSBGRG00000016794	851.771	0.681542	4.31735	7.68716	2.94245	1.57916e-05	5.0806e-05	Up	0.0210712	0.0766066	0.123275	0.505531	0.413858	0.629699	AGPAT4
ENSBGRG00000016798	449.775	0.334042	9.30408	8.62159	3.10795	1.35151e-20	1.96369e-19	Up	0.0306713	0.0177428	0.0327449	0.184761	0.234199	0.216187	MND1
ENSBGRG00000016802	3273.9	0.240475	8.23844	3.94805	1.98114	1.74469e-16	1.90336e-15	Up	0.400263	0.516816	0.45957	1.64714	1.37313	1.89089	PIGN
ENSBGRG00000016823	417.048	0.276373	13.9658	14.5181	3.85978	2.51946e-44	1.11321e-42	Up	0.197325	0.146871	0.150884	2.07355	1.90761	2.51508	C19orf18
ENSBGRG00000016829	195.409	0.26417	13.0093	10.8277	3.43666	1.08344e-38	3.72616e-37	Up	0.0437095	0.038508	0.0286327	0.343897	0.376508	0.362619	NUMB
ENSBGRG00000016832	2042.08	0.539839	11.9314	86.8853	6.44104	8.11965e-33	2.21515e-31	Up	0.0175793	0.00467369	0.00670141	0.806385	0.787045	0.679596	CCDC60
ENSBGRG00000016851	5237.74	0.285288	13.7898	15.2851	3.93405	2.937e-43	1.24932e-41	Up	0.263705	0.158003	0.168904	2.76098	2.45054	2.92593	ACOT7
ENSBGRG00000016852	658.96	0.313485	4.27525	2.53191	1.34023	1.90924e-05	6.06907e-05	Up	0.298974	0.219422	0.325073	0.740117	0.482529	0.712269	MRPL13
ENSBGRG00000016860	1279.6	0.457804	5.50047	5.7284	2.51813	3.78787e-08	1.75858e-07	Up	1.41933	0.614738	0.536681	4.40484	4.9153	3.92567	ZCWPW1
ENSBGRG00000016861	911.947	0.16108	9.42858	2.86543	1.51875	4.15671e-21	6.29412e-20	Up	1.70432	1.85374	1.45558	4.18858	4.54893	4.23279	DHRS11
ENSBGRG00000016869	926.27	0.54589	5.03121	6.71081	2.74649	4.874e-07	1.9397e-06	Up	0.84491	0.336698	0.226839	2.82611	2.90339	2.74568	FGFR1
ENSBGRG00000016885	187.11	1.32393	4.08308	42.3916	5.40571	4.44418e-05	0.000133794	Up	0.71427	0	0.0318417	8.55238	7.3208	12.3319	SIPA1L3
ENSBGRG00000016892	1228.88	0.250084	18.629	25.2606	4.65882	1.86907e-77	2.44962e-75	Up	0.114912	0.0872782	0.0778069	2.2213	1.85176	2.31429	ICA1L
ENSBGRG00000016894	175.842	0.642626	6.82645	20.9207	4.38686	8.70394e-12	6.20928e-11	Up	0.0205322	0.0233763	0.0168417	0.278326	0.189331	0.666377	ANKRD22
ENSBGRG00000016896	2931.51	0.116804	11.5769	2.55305	1.35222	5.39688e-31	1.356e-29	Up	0.272288	0.295688	0.261618	0.673945	0.613013	0.628655	AHI1
ENSBGRG00000016903	693.566	0.26337	4.66684	2.34422	1.22911	3.05872e-06	1.08743e-05	Up	0.907966	1.01412	1.31207	2.32192	2.02561	2.52515	NUP43
ENSBGRG00000016906	11973.2	0.582248	9.41346	44.6619	5.48097	4.80059e-21	7.22958e-20	Up	0.23654	0.274963	0.814142	17.1943	18.4786	18.4784	CDCA2
ENSBGRG00000016910	7232.26	0.240545	9.29761	4.7125	2.23649	1.43641e-20	2.08081e-19	Up	8.2519	5.71296	5.64059	26.3431	26.5705	30.3263	KLHDC2
ENSBGRG00000016912	5974.49	0.423281	8.42174	11.8332	3.56477	3.70918e-17	4.23466e-16	Up	7.35567	3.31432	3.11968	46.561	47.6183	52.3306	MEX3D
ENSBGRG00000016921	6664.09	0.289567	6.32664	3.56027	1.83199	2.50553e-10	1.53408e-09	Up	2.4701	3.52462	4.20155	10.669	11.2074	11.0859	GGNBP2
ENSBGRG00000016940	487.314	0.397796	6.10005	5.37617	2.42658	1.06034e-09	6.02799e-09	Up	0.230997	0.109731	0.128672	0.602965	0.805214	0.861921	POMGNT2
ENSBGRG00000016964	87.5484	1.21241	7.97193	811.967	9.66528	1.56218e-15	1.58315e-14	Up	0	0	0	20.616	19.9608	19.2583	ACP4
ENSBGRG00000016970	11.6279	1.62308	3.55482	54.5599	5.76977	0.00037824	0.000971237	Up	0.00170355	0	0	0.0498314	0.00760099	0.0399268	PNLIPRP2
ENSBGRG00000016977	2331.78	0.725264	13.6172	939.728	9.8761	3.16271e-42	1.28073e-40	Up	0.0453373	0.0165913	0	16.6194	19.5175	16.5521	WFDC2
ENSBGRG00000016990	2316.91	0.182911	9.23116	3.22316	1.68848	2.67728e-20	3.81007e-19	Up	4.4412	4.14153	5.26871	14.2586	12.9309	13.297	MBD3
ENSBGRG00000016991	1008.78	0.698583	9.74326	111.932	6.80647	1.97129e-22	3.19976e-21	Up	1.23109	0.107267	0.811461	73.6854	70.8855	74.6663	ANKRD9
ENSBGRG00000017002	1755.68	0.14026	8.03392	2.1838	1.12684	9.44064e-16	9.71975e-15	Up	2.36698	2.18714	1.99047	4.73947	4.05115	4.13604	ZNF76
ENSBGRG00000017004	2741.82	0.239794	6.30891	2.85371	1.51284	2.81016e-10	1.7082e-09	Up	2.34571	3.04404	3.10596	7.73302	6.2465	7.97889	RNMT
ENSBGRG00000017007	447.156	0.951995	4.93458	25.9505	4.69769	8.03242e-07	3.1105e-06	Up	0.00687591	0.000250374	0.00231494	0.0715344	0.0638008	0.0846658	MAPK10
ENSBGRG00000017015	775.059	0.334612	3.54655	2.27635	1.18672	0.000390308	0.000998917	Up	1.1312	0.548656	0.841183	1.84273	1.72117	1.62745	CENPO
ENSBGRG00000017030	2661.99	0.227985	13.0904	7.91402	2.98441	3.73594e-39	1.31756e-37	Up	1.70421	1.32623	1.07903	9.84057	10.3199	9.18798	ZFP69
ENSBGRG00000017031	5247.75	0.983927	8.72018	382.688	8.58002	2.77761e-18	3.44241e-17	Up	1.63456	0.184053	0.103136	199.166	203.891	251.936	MOGAT1
ENSBGRG00000017034	200.016	0.404722	4.82861	3.87512	1.95424	1.3749e-06	5.13755e-06	Up	0.60299	0.364463	0.267356	1.63168	1.13516	1.54239	REC8
ENSBGRG00000017051	602.097	0.191115	15.3358	7.62587	2.9309	4.40772e-53	2.70559e-51	Up	0.281508	0.286163	0.219616	1.80758	1.71417	1.89056	RIOX1
ENSBGRG00000017097	29.54	0.768868	5.97005	24.087	4.59018	2.37174e-09	1.29154e-08	Up	0.0292707	0.0535585	0.015006	0.824888	0.478873	0.764434	LGI4
ENSBGRG00000017100	595.492	0.356234	11.726	18.0911	4.17721	9.37719e-32	2.43167e-30	Up	0.275438	0.266816	0.157819	3.66436	3.02421	4.67892	IQCD
ENSBGRG00000017101	47.9777	0.805741	4.79826	14.5824	3.86615	1.60053e-06	5.9315e-06	Up	0.00271388	0.0182078	0.00278261	0.104556	0.0857716	0.112674	TNS4
ENSBGRG00000017102	287.844	1.17064	4.79117	48.7974	5.60873	1.65809e-06	6.12608e-06	Up	0.124155	0	0.0181856	1.55962	2.31807	2.34275	TRIM46
ENSBGRG00000017116	12695.7	0.223686	11.5331	5.97855	2.5798	8.98438e-31	2.22283e-29	Up	9.92313	10.037	12.9686	58.267	55.3212	64.7523	VARS1
ENSBGRG00000017119	133.32	0.32452	6.45854	4.275	2.09593	1.05716e-10	6.73201e-10	Up	0.0371329	0.0547769	0.029219	0.155259	0.170819	0.139364	ACKR2
ENSBGRG00000017122	7005.31	0.409849	3.88381	3.0142	1.59178	0.000102831	0.000290846	Up	1.65795	0.719505	0.78825	2.65351	3.08741	2.83888	PHC2
ENSBGRG00000017124	1847.72	0.402148	4.81041	3.82244	1.9345	1.5062e-06	5.59473e-06	Up	31.3872	20.1532	12.4655	69.3267	84.0763	66.5809	NFIL3
ENSBGRG00000017126	298.599	0.984147	6.78302	102.217	6.67549	1.17687e-11	8.29498e-11	Up	0.106554	0.12998	1.42029	45.9169	33.5178	76.776	GREB1L
ENSBGRG00000017128	1766.26	0.148182	7.29923	2.1164	1.08161	2.89429e-13	2.39201e-12	Up	1.46756	1.2218	1.34459	2.80774	2.56278	2.36393	NUP85
ENSBGRG00000017136	867.254	0.430725	11.2358	28.6321	4.83956	2.71876e-29	6.24093e-28	Up	0.0854809	0.0579296	0.0486921	1.60344	1.08947	2.24832	DGAT2
ENSBGRG00000017148	8916.56	0.148052	29.4907	20.6226	4.36615	3.79209e-191	4.90368e-188	Up	1.43762	1.26748	1.25453	22.7672	25.8261	25.1768	COIL
ENSBGRG00000017152	532.63	1.26723	8.92341	2535.4	11.308	4.52154e-19	5.93398e-18	Up	0	0	0.00406329	4.11664	2.21615	4.17964	CCDC105
ENSBGRG00000017163	8355.43	0.303833	7.02586	4.39143	2.13469	2.12745e-12	1.61574e-11	Up	5.77611	3.29437	3.39167	15.6351	16.8822	16.7694	STRN4
ENSBGRG00000017165	6093.63	0.152868	19.8021	8.15175	3.02711	2.85274e-87	4.81171e-85	Up	5.42972	4.6786	5.01811	41.7335	34.3303	35.6037	IPO4
ENSBGRG00000017195	293.85	0.426226	7.93197	10.4166	3.38081	2.15704e-15	2.16116e-14	Up	0.0945762	0.142514	0.156865	1.23441	0.835697	1.63546	CDK6
ENSBGRG00000017200	6620.81	0.318103	4.62875	2.77487	1.47242	3.67877e-06	1.29622e-05	Up	10.8774	5.64446	6.70792	19.3193	19.7131	19.0851	ALKBH5
ENSBGRG00000017205	2310.01	0.302687	9.08191	6.72242	2.74898	1.06681e-19	1.45623e-18	Up	2.101	1.72218	3.03644	14.5277	14.0242	13.3727	NELFA
ENSBGRG00000017209	196.589	1.17301	4.15129	29.2326	4.8695	3.30599e-05	0.000101466	Up	0.0947773	0	0.0156738	0.859417	0.989001	1.04618	C19orf81
ENSBGRG00000017213	1012.02	0.761207	4.47483	10.602	3.40627	7.64737e-06	2.57903e-05	Up	0.0639438	0.00805325	0.0195336	0.353797	0.282082	0.237212	WDR72
ENSBGRG00000017219	759.087	0.188198	9.08677	3.27185	1.71011	1.02027e-19	1.39466e-18	Up	0.505591	0.629817	0.613648	1.82779	1.80417	1.55524	DEPDC7
ENSBGRG00000017221	4721.82	1.27687	5.97112	197.31	7.62432	2.35627e-09	1.28384e-08	Up	0.0510434	0.000506219	0.00382947	3.10492	3.33784	3.27746	MARCHF10
ENSBGRG00000017241	3417.81	0.211107	11.2552	5.19114	2.37605	2.18349e-29	5.04203e-28	Up	1.39755	1.39551	1.84326	7.31961	7.56233	6.96116	LETM1
[truncated: 3,724 more rows]

## Sheet: Table S2
Table S2 Differentially expressed lncRNAs between M6 and M18
lncRNA_id	BaseMean	lfcSE	stat	FoldChange	log2FoldChange	pValue	qValue	Regulation	Expression_M6_2	Expression_M6_3	Expression_M6_4	Expression_M18_1	Expression_M18_2	Expression_M18_4	Chrom	Start	End	Strand	lncRNA_symbol	partnerRNA_transcript	distance	direction	type	location	subtype	partnerRNA_gene
ENSBGRT00000000461	121.149	0.397664	4.09098	3.08834	1.62683	4.29563e-05	0.000113394	Up	1.80597	1.62866	2.09083	3.06003	4.25611	4.38423	3	131123481	131126604	-	gene:ENSBGRG00000000296	ENSBGRT00000000629	787	antisense	intergenic	upstream	divergent	ENSBGRG00000000315
ENSBGRT00000000513	465.446	0.241179	14.2807	10.8845	3.44421	2.88734e-46	9.66451e-44	Up	1.47582	1.78748	1.48266	12.1738	11.7111	11.5152	6	54694744	54700961	-	gene:ENSBGRG00000000323	ENSBGRT00000000613	2801	sense	intergenic	downstream	same_strand	ENSBGRG00000000356
ENSBGRT00000000974	174.681	1.33184	7.46902	987.435	9.94754	8.07967e-14	1.07489e-12	Up	0	0	0.0577406	10.8012	8.82871	17.4372	3	54027641	54029413	-	gene:ENSBGRG00000000562	ENSBGRT00000000954	25891	antisense	intergenic	downstream	convergent	ENSBGRG00000000534
ENSBGRT00000001966	124.635	0.688917	7.22323	31.4766	4.97621	5.07676e-13	5.79568e-12	Up	0.158214	1.11536	0.32947	13.9623	9.84946	10.7552	7	54929756	54933543	+	gene:ENSBGRG00000001071	ENSBGRT00000001979	778	sense	intergenic	upstream	same_strand	ENSBGRG00000001079
ENSBGRT00000002161	27.0405	0.906922	3.80396	10.9275	3.44989	0.000142403	0.000349862	Up	0.0775931	0.0232931	0.121397	0.270924	0.768431	0.566075	7	55155843	55168688	+	gene:ENSBGRG00000001182	ENSBGRT00000002150	1340	antisense	intergenic	upstream	divergent	ENSBGRG00000001175
ENSBGRT00000002168	11.3393	1.62742	3.67513	63.1609	5.98096	0.000237732	0.000563074	Up	0.054247	7.50832e-30	1.24225e-25	0.352332	0.514228	1.1635	4	97977806	97985782	-	gene:ENSBGRG00000001189	ENSBGRT00000002152	8237	sense	intergenic	upstream	same_strand	ENSBGRG00000001176
ENSBGRT00000002283	31.538	0.945363	5.87081	46.8523	5.55005	4.33666e-09	2.34578e-08	Up	0.0963206	0.056945	0	1.86219	1.60127	1.79952	8	22351542	22354337	-	gene:ENSBGRG00000001252	ENSBGRT00000002274	12188	antisense	intergenic	downstream	convergent	ENSBGRG00000001244
ENSBGRT00000002953	30.8367	0.65036	5.26994	10.7582	3.42736	1.3647e-07	5.53821e-07	Up	0.227122	0.0924676	0.16143	1.08753	1.19072	1.40052	4	99692596	99702904	+	gene:ENSBGRG00000001587	ENSBGRT00000002993	1358	sense	intergenic	upstream	same_strand	ENSBGRG00000001608
ENSBGRT00000003085	19.9361	1.24042	4.7562	59.7011	5.89969	1.97268e-06	6.52208e-06	Up	0.103306	0	0	1.83173	1.67264	1.61699	1	63371350	63372525	-	gene:ENSBGRG00000001671	ENSBGRT00000003112	97	antisense	intergenic	upstream	divergent	ENSBGRG00000001676
ENSBGRT00000003423	67.4298	0.616245	7.23229	21.9608	4.45686	4.74931e-13	5.47414e-12	Up	0.1922	0.118525	0.307745	2.56363	4.37782	3.11837	4	71106546	71112087	-	gene:ENSBGRG00000001841	ENSBGRT00000003441	30797	sense	intergenic	downstream	same_strand	ENSBGRG00000001848
ENSBGRT00000003732	22.4751	1.46277	3.74774	44.6967	5.4821	0.000178433	0.00043104	Up	0.124128	0	4.24768e-50	1.84997	1.54424	0.306474	4	72849600	73010607	+	gene:ENSBGRG00000002009	ENSBGRT00000003775	44785	sense	intergenic	upstream	same_strand	ENSBGRG00000002028
ENSBGRT00000004271	22.9002	1.42877	5.58433	252.251	7.97872	2.34598e-08	1.10911e-07	Up	0	0	0	0.783097	0.898472	1.2428	8	88684516	88716939	+	gene:ENSBGRG00000002293	ENSBGRT00000004468	7470	antisense	intergenic	downstream	convergent	ENSBGRG00000002331
ENSBGRT00000004830	1400.12	0.236965	4.84182	2.21506	1.14734	1.28657e-06	4.37645e-06	Up	28.688	44.3018	37.3814	56.2441	58.0744	52.7486	3	109372935	109412336	+	gene:ENSBGRG00000002577	ENSBGRT00000004860	697	sense	intergenic	upstream	same_strand	ENSBGRG00000002587
ENSBGRT00000005788	82.6597	0.916218	7.59808	124.629	6.9615	3.00561e-14	4.33638e-13	Up	2.51464e-32	0.0310887	0.0268353	1.39478	1.27109	1.96143	5	118822286	118832776	-	gene:ENSBGRG00000003106	ENSBGRT00000005772	167	sense	intergenic	upstream	same_strand	ENSBGRG00000003093
ENSBGRT00000006724	17.1768	1.42594	5.30529	189.364	7.56502	1.12496e-07	4.64414e-07	Up	4.9817e-26	1.68683e-48	1.16688e-30	0.712544	0.695551	0.442207
ENSBGRT00000006973	11.7033	1.44257	3.54494	34.6269	5.11382	0.000392697	0.000897103	Up	0.0729718	0	0	0.526414	0.494137	0.937783	16	20377182	20387993	-	gene:ENSBGRG00000003765	ENSBGRT00000007453	33585	antisense	intergenic	upstream	divergent	ENSBGRG00000003822
ENSBGRT00000006979	25.8623	0.757609	4.1588	8.88113	3.15074	3.19925e-05	8.61368e-05	Up	0.0600633	0.148749	0.190956	1.11843	0.437727	0.863119	16	20378055	20387993	+	gene:ENSBGRG00000003773	ENSBGRT00000007453	33585	sense	intergenic	upstream	same_strand	ENSBGRG00000003822
ENSBGRT00000007518	58.0574	1.36189	6.84453	639.796	9.32147	7.67277e-12	6.98648e-11	Up	0	0	0	4.34927	2.80889	5.32577	13	60358059	60359785	-	gene:ENSBGRG00000004073	ENSBGRT00000007410	7725	antisense	intergenic	downstream	convergent	ENSBGRG00000004009
ENSBGRT00000008820	7.40347	1.71258	3.70791	81.5771	6.35009	0.000208974	0.000499627	Up	0	0	0	0.489608	0.847665	0.344961	10	45689679	45691037	-	gene:ENSBGRG00000004792	ENSBGRT00000008836	17038	antisense	intergenic	upstream	divergent	ENSBGRG00000004803
ENSBGRT00000009105	41.277	0.702051	3.69768	6.04592	2.59596	0.000217577	0.000518862	Up	0.232452	0.412544	0.809931	1.58523	1.53274	2.57471	11	67503492	67512214	+	gene:ENSBGRG00000004953	ENSBGRT00000008978	49586	sense	intergenic	downstream	same_strand	ENSBGRG00000004870
ENSBGRT00000009289	25.6427	1.4398	4.98122	144.206	7.17199	6.31835e-07	2.27113e-06	Up	0.0823378	0	0	2.83001	1.06926	2.4981	17	74530082	74535768	+	gene:ENSBGRG00000005053	ENSBGRT00000009261	12575	sense	intergenic	downstream	same_strand	ENSBGRG00000004995
ENSBGRT00000011898	39.2983	0.553597	5.06089	6.97259	2.80169	4.17303e-07	1.539e-06	Up	0.296479	0.682084	0.669354	2.31947	3.3258	2.22573	8	99707597	99742877	+	gene:ENSBGRG00000006458	ENSBGRT00000011947	916	sense	intergenic	upstream	same_strand	ENSBGRG00000006489
ENSBGRT00000013659	97.7352	0.565916	4.73841	6.41542	2.68154	2.15399e-06	7.0963e-06	Up	0.21034	0.651252	0.218432	1.5141	1.75101	1.36181	6	110203549	110212009	+	gene:ENSBGRG00000007467	ENSBGRT00000013382	24	antisense	intergenic	upstream	divergent	ENSBGRG00000006944
ENSBGRT00000014452	8.41362	1.63512	3.99638	92.703	6.53454	6.43193e-05	0.000165556	Up	0	0	0	1.29732	0.936087	1.45984	24	54567240	54572300	-	gene:ENSBGRG00000007917	ENSBGRT00000014399	45793	sense	intergenic	upstream	same_strand	ENSBGRG00000007875
ENSBGRT00000014483	15.53	1.56559	4.11487	86.9547	6.44219	3.87402e-05	0.000103012	Up	8.96119e-20	4.25603e-39	0.0149754	0.301717	0.129091	0.476409	24	54872597	54887979	+	gene:ENSBGRG00000007938	ENSBGRT00000014616	46773	sense	intergenic	upstream	same_strand	ENSBGRG00000007960
ENSBGRT00000014665	147.913	0.535468	6.91144	13.0037	3.70085	4.79775e-12	4.52622e-11	Up	2.03702	1.36132	0.695921	12.6656	14.6595	10.0401	12	50975685	50993980	+	gene:ENSBGRG00000008045	ENSBGRT00000046947	3383	antisense	intergenic	upstream	divergent	ENSBGRG00000025028
ENSBGRT00000014694	374.219	0.945841	10.1045	753.375	9.55722	5.27768e-24	3.34573e-22	Up	0.00535258	0.359482	6.27642e-06	51.6319	57.084	57.8029	12	50991176	50992984	+	gene:ENSBGRG00000008045	ENSBGRT00000046947	18874	antisense	intergenic	upstream	divergent	ENSBGRG00000025028
ENSBGRT00000014733	287.771	0.457638	7.21584	9.86449	3.30224	5.3603e-13	6.10272e-12	Up	3.70527	3.86844	8.29707	36.1844	40.3072	32.2485	12	50991888	50993680	+	gene:ENSBGRG00000008045	ENSBGRT00000046947	19586	antisense	intergenic	upstream	divergent	ENSBGRG00000025028
ENSBGRT00000014735	9.60372	1.4677	3.90982	53.3878	5.73844	9.23662e-05	0.000232387	Up	0.013367	0	3.08763e-42	0.178768	0.220009	0.185127	29	1369247	1375957	+	gene:ENSBGRG00000008072	ENSBGRT00000014189	36361	antisense	intergenic	upstream	divergent	ENSBGRG00000007731
ENSBGRT00000014946	10.3981	1.63555	4.18162	114.503	6.83924	2.89441e-05	7.87656e-05	Up	0	0	0	0.547108	0.687849	1.11742	27	43719646	43722339	-	gene:ENSBGRG00000008183	ENSBGRT00000014819	58464	sense	intergenic	upstream	same_strand	ENSBGRG00000008116
ENSBGRT00000014952	13.2157	1.46125	4.9181	145.669	7.18655	8.73902e-07	3.06104e-06	Up	2.69857e-19	7.43432e-25	1.64775e-32	1.22754	1.22416	0.936863	27	43799969	43802599	-	gene:ENSBGRG00000008190	ENSBGRT00000015022	63216	sense	intergenic	downstream	same_strand	ENSBGRG00000008235
ENSBGRT00000014967	22.5758	1.41671	5.61799	248.834	7.95904	1.93197e-08	9.26989e-08	Up	0.00540666	3.84051e-29	1.50846e-10	0.886839	0.529541	0.829435	27	43854071	43865542	-	gene:ENSBGRG00000008200	ENSBGRT00000015022	273	sense	intergenic	downstream	same_strand	ENSBGRG00000008235
ENSBGRT00000014991	54.815	1.48379	4.07212	65.899	6.04218	4.65862e-05	0.000122581	Up	0.139275	9.89371e-29	4.02276e-10	4.31797	0.54225	2.636	27	43854071	43862315	-	gene:ENSBGRG00000008200	ENSBGRT00000015022	3500	sense	intergenic	downstream	same_strand	ENSBGRG00000008235
ENSBGRT00000015728	157.776	0.667956	9.62513	86.1728	6.42916	6.26272e-22	3.08273e-20	Up	0.0563478	0.268336	0.232838	10.0499	9.09508	12.9815	25	49498914	49502866	+	gene:ENSBGRG00000008648	ENSBGRT00000015838	3617	antisense	intergenic	downstream	convergent	ENSBGRG00000008669
ENSBGRT00000015748	26.1605	0.749165	5.65859	18.8857	4.23922	1.52619e-08	7.42939e-08	Up	0.397319	0.249298	0.21364	3.3654	4.1947	4.19975	10	96144406	96162489	+	gene:ENSBGRG00000008656	ENSBGRT00000015629	72710	sense	intergenic	downstream	same_strand	ENSBGRG00000008426
ENSBGRT00000016756	55.0929	0.445295	5.05921	4.76621	2.25284	4.20989e-07	1.55123e-06	Up	0.307981	0.380441	0.297556	0.93146	1.42648	0.910497	17	47656129	47874127	-	gene:ENSBGRG00000009142	ENSBGRT00000016690	93276	sense	intergenic	upstream	same_strand	ENSBGRG00000009029
ENSBGRT00000017211	101.71	0.876293	7.38699	88.8422	6.47317	1.50186e-13	1.91578e-12	Up	0.0435036	0	0.274762	7.25302	6.23405	7.34064	10	81256455	81258734	+	gene:ENSBGRG00000009385	ENSBGRT00000017409	40540	antisense	intergenic	downstream	convergent	ENSBGRG00000009400
ENSBGRT00000017560	59.4534	2.63894	3.54527	655.182	9.35575	0.000392217	0.000896252	Up	0	0	0	0	4.87075	3.98992
ENSBGRT00000017671	4729.58	0.543346	5.22232	7.14793	2.83753	1.76698e-07	7.00764e-07	Up	7.73074	26.5188	27.8834	106.136	110.945	83.9875	5	506599	511062	+	gene:ENSBGRG00000009649	ENSBGRT00000017545	17	sense	intergenic	downstream	same_strand	ENSBGRG00000009442
ENSBGRT00000017810	81.4299	0.61507	4.64541	7.24634	2.85725	3.39399e-06	1.08029e-05	Up	1.34329	0.653231	0.434887	3.41594	4.3957	4.41489	18	941779	945162	-	gene:ENSBGRG00000009714	ENSBGRT00000017852	9336	sense	intergenic	downstream	same_strand	ENSBGRG00000009732
ENSBGRT00000017885	1042.76	0.53803	7.77886	18.1924	4.18526	7.31793e-15	1.17311e-13	Up	2.62472	1.13419	1.02601	22.1699	22.0719	17.7949	18	1020770	1043300	+	gene:ENSBGRG00000009748	ENSBGRT00000017941	9300	sense	intergenic	upstream	same_strand	ENSBGRG00000009762
ENSBGRT00000018140	566.945	0.314822	8.16174	5.93603	2.5695	3.30231e-16	6.94315e-15	Up	11.0763	13.4006	8.51689	47.8723	52.8745	35.0581	24	25170875	25171972	-	gene:ENSBGRG00000009890	ENSBGRT00000018118	583	sense	intergenic	upstream	same_strand	ENSBGRG00000009828
ENSBGRT00000018190	279.434	0.741189	6.85753	33.8886	5.08273	7.00601e-12	6.42128e-11	Up	1.12509	0.183153	0.357463	12.3407	14.3096	14.1991
ENSBGRT00000018354	21.1427	1.09822	4.90186	41.7389	5.38332	9.49336e-07	3.29902e-06	Up	0.136893	0.0817278	6.75175e-26	2.12828	2.26804	1.08152	18	62885728	62887103	-	gene:ENSBGRG00000010019	ENSBGRT00000018386	3933	antisense	intergenic	upstream	divergent	ENSBGRG00000010030
ENSBGRT00000018357	124.47	0.464389	4.17999	3.8401	1.94114	2.91522e-05	7.93062e-05	Up	1.70281	0.990683	1.20242	2.99369	3.22328	4.10286	4	1517745	1521892	-	gene:ENSBGRG00000010022	ENSBGRT00000018240	114	antisense	intergenic	downstream	convergent	ENSBGRG00000009775
ENSBGRT00000018570	39.2377	0.927654	4.17657	14.666	3.87441	2.95941e-05	8.03777e-05	Up	0.0717194	0.701601	0.222163	1.90646	4.83781	2.48389	5	121390728	121394121	+	gene:ENSBGRG00000010138	ENSBGRT00000018618	680	sense	intergenic	upstream	same_strand	ENSBGRG00000010150
ENSBGRT00000018846	239.017	0.521863	8.72634	23.4897	4.55395	2.63057e-18	7.83367e-17	Up	2.3224	0.825356	2.43193	27.8584	33.6898	30.2131	12	52410820	52413852	-	gene:ENSBGRG00000010284	ENSBGRT00000018800	701	sense	intergenic	upstream	same_strand	ENSBGRG00000010143
ENSBGRT00000018865	28.5534	1.35483	6.12481	314.748	8.29805	9.07897e-10	5.64434e-09	Up	0	0	0	2.11586	1.46269	1.74773	12	59066771	59068835	-	gene:ENSBGRG00000010289	ENSBGRT00000018753	1909	antisense	intergenic	downstream	convergent	ENSBGRG00000010182
ENSBGRT00000018874	78.042	0.821651	4.93626	16.6319	4.05588	7.96353e-07	2.81177e-06	Up	0.0463318	0.498319	0.588446	3.56028	4.54605	4.11235	22	8664399	8667196	-	gene:ENSBGRG00000010302	ENSBGRT00000018850	5266	sense	intergenic	upstream	same_strand	ENSBGRG00000010288
ENSBGRT00000019074	8.35643	1.70055	3.83626	92.0124	6.52376	0.00012492	0.000308539	Up	2.24133e-31	0.00239361	0.000176295	0.259403	0.346502	0.516562
ENSBGRT00000019616	7.24475	1.718	3.67907	79.9276	6.32062	0.000234088	0.000555072	Up	3.38491e-27	4.46074e-18	1.00239e-25	0.99898	0.596202	0.399554	13	73351241	73368631	+	gene:ENSBGRG00000010731	ENSBGRT00000020381	37607	sense	intergenic	upstream	same_strand	ENSBGRG00000010809
ENSBGRT00000019672	13.4513	1.56997	4.59401	148.308	7.21245	4.34815e-06	1.35513e-05	Up	0	0	0	6.01157	2.37403	4.67346	13	73368733	73404479	+	gene:ENSBGRG00000010731	ENSBGRT00000020381	1759	sense	intergenic	upstream	same_strand	ENSBGRG00000010809
ENSBGRT00000021237	18.3904	0.965638	3.8019	12.7397	3.67126	0.000143591	0.00035216	Up	0.0301402	0.179589	0.0311988	0.706269	0.767207	0.44393	8	34052777	34056334	-	gene:ENSBGRG00000011669	ENSBGRT00000021063	5796	sense	intergenic	upstream	same_strand	ENSBGRG00000011514
ENSBGRT00000021410	29.2657	0.916156	4.59942	18.5556	4.21379	4.23675e-06	1.32387e-05	Up	0.150014	0.143351	2.08135e-05	1.02363	1.34939	1.37255	5	108257071	108326406	-	gene:ENSBGRG00000011757	ENSBGRT00000022070	78992	sense	intergenic	downstream	same_strand	ENSBGRG00000011814
ENSBGRT00000022174	65.9851	0.754887	7.43231	48.8591	5.61056	1.06719e-13	1.39536e-12	Up	0.0872538	0.160528	0.0463471	3.64013	2.0172	3.3086	13	73960541	73977047	+	gene:ENSBGRG00000012137	ENSBGRT00000021962	1471	antisense	intergenic	upstream	divergent	ENSBGRG00000011794
ENSBGRT00000022190	52.9863	0.882269	3.97163	11.3455	3.50405	7.13818e-05	0.000182595	Up	0.0182475	0.22618	0.175232	0.932789	0.798789	1.33579	13	73960541	73968336	+	gene:ENSBGRG00000012137	ENSBGRT00000021962	1471	antisense	intergenic	upstream	divergent	ENSBGRG00000011794
ENSBGRT00000023023	90.3364	0.536842	8.06576	20.1128	4.33004	7.27808e-16	1.42896e-14	Up	0.114943	0.220706	0.193943	2.12588	2.05164	2.94074	19	17134945	17138726	-	gene:ENSBGRG00000012587	ENSBGRT00000022047	2377	antisense	intergenic	downstream	convergent	ENSBGRG00000012072
ENSBGRT00000023712	212.643	0.50679	5.65178	7.28164	2.86426	1.58797e-08	7.69878e-08	Up	0.992198	0.405192	0.565289	3.50748	3.27291	3.31186	22	1752553	1759343	-	gene:ENSBGRG00000012986	ENSBGRT00000023682	4462	antisense	intergenic	downstream	convergent	ENSBGRG00000012940
ENSBGRT00000024950	35.8689	0.983302	4.33322	19.1711	4.26086	1.46946e-05	4.18959e-05	Up	0.124863	0.00038599	0.15027	0.782628	1.87024	0.913985	23	1650387	1665911	-	gene:ENSBGRG00000013596	ENSBGRT00000025125	21	antisense	intergenic	upstream	divergent	ENSBGRG00000013644
ENSBGRT00000025044	15.7371	1.54962	4.8001	173.446	7.43834	1.58586e-06	5.30608e-06	Up	0	0	0	3.99478	1.83903	4.19532	15	61525091	61530723	-	gene:ENSBGRG00000013662	ENSBGRT00000024805	11533	sense	intergenic	upstream	same_strand	ENSBGRG00000012853
ENSBGRT00000025051	14.6996	1.43026	4.44911	82.3324	6.36339	8.62253e-06	2.54509e-05	Up	0.0741961	0	0	1.85654	1.19042	0.881342
ENSBGRT00000025059	234.214	0.467334	4.43161	4.20191	2.07104	9.35309e-06	2.74523e-05	Up	5.9414	2.88491	3.50297	11.8176	11.78	12.7464	11	21234825	21267214	+	gene:ENSBGRG00000013435	ENSBGRT00000019812	4635	sense	intergenic	upstream	same_strand	ENSBGRG00000010600
ENSBGRT00000025180	7.80882	1.78636	3.59748	86.0085	6.42641	0.000321317	0.000744608	Up	4.53665e-25	4.26909e-35	1.49546e-18	0.40099	0.252959	0.731918	13	75545506	75572278	+	gene:ENSBGRG00000013696	ENSBGRT00000024884	83243	antisense	intergenic	upstream	divergent	ENSBGRG00000013494
ENSBGRT00000025194	14.9745	1.68291	3.79721	83.8871	6.39038	0.000146334	0.000358361	Up	0	0	0.0994183	3.06792	0.420318	2.09444	13	75545506	75553306	+	gene:ENSBGRG00000013696	ENSBGRT00000024973	83243	antisense	intergenic	upstream	divergent	ENSBGRG00000013494
ENSBGRT00000025728	14.9819	1.7224	4.27675	164.992	7.36625	1.89644e-05	5.32172e-05	Up	0	0	0	0.639534	0.879456	2.47698	25	29662030	29664497	+	gene:ENSBGRG00000014016	ENSBGRT00000027970	9602	antisense	intergenic	downstream	convergent	ENSBGRG00000014101
ENSBGRT00000025816	9.05876	1.52749	3.70239	50.3998	5.65535	0.000213579	0.000509908	Up	0.0287266	1.82052e-22	0	0.417035	0.253209	0.182798
ENSBGRT00000025830	91.8103	1.13081	7.18168	278.416	8.1211	6.88612e-13	7.68307e-12	Up	0.0991132	0	0	6.94119	9.1329	6.84401	20	53686965	53716963	+	gene:ENSBGRG00000014076	ENSBGRT00000025579	25494	antisense	intergenic	upstream	divergent	ENSBGRG00000013929
ENSBGRT00000025850	16.3919	1.38233	4.71742	91.8388	6.52103	2.3885e-06	7.8135e-06	Up	0.0788203	0	0	1.54058	1.68429	1.10682	20	53687044	53700841	+	gene:ENSBGRG00000014076	ENSBGRT00000025579	25573	antisense	intergenic	upstream	divergent	ENSBGRG00000013929
ENSBGRT00000026067	202.387	0.600762	11.5402	122.183	6.9329	8.27593e-31	9.48671e-29	Up	0.301489	0.0956226	0.078348	14.5967	16.3347	12.5618	28	19693964	19705448	-	gene:ENSBGRG00000014199	ENSBGRT00000026486	9411	sense	intergenic	downstream	same_strand	ENSBGRG00000014213
ENSBGRT00000026584	13.7158	0.79783	3.62229	7.41257	2.88997	0.000292003	0.000681584	Up	0.11301	0.0690906	0.176988	0.931508	0.646039	0.471624	22	29147608	29293049	-	gene:ENSBGRG00000014472	ENSBGRT00000025392	38935	sense	intergenic	upstream	same_strand	ENSBGRG00000012866
ENSBGRT00000027125	238.526	0.529864	6.64772	11.4906	3.52239	2.97673e-11	2.42308e-10	Up	1.45949	0.526423	0.911676	7.62091	8.86623	7.18955	4	7671345	7675416	+	gene:ENSBGRG00000014756	ENSBGRT00000026931	2634	sense	intergenic	downstream	same_strand	ENSBGRG00000014594
ENSBGRT00000027269	10.6441	1.69208	4.0634	117.425	6.87559	4.83638e-05	0.000126908	Up	1.27891e-05	5.1748e-06	0	0.477138	0.137908	0.219944	20	55829572	55840555	-	gene:ENSBGRG00000014817	ENSBGRT00000027375	3161	antisense	intergenic	upstream	divergent	ENSBGRG00000014885
ENSBGRT00000027451	21.2025	0.844146	4.07199	10.833	3.43736	4.66122e-05	0.000122581	Up	0.0908056	0.0212504	0.0965569	0.327565	0.545416	0.601459	4	7871963	7877217	+	gene:ENSBGRG00000014929	ENSBGRT00000027541	23920	sense	intergenic	upstream	same_strand	ENSBGRG00000014965
ENSBGRT00000028154	49.7738	1.33793	4.0405	42.3979	5.40592	5.33367e-05	0.000138998	Up	0.098899	8.93934e-24	5.42844e-18	1.48855	0.808087	0.69035	28	38430545	38675113	+	gene:ENSBGRG00000015326	ENSBGRT00000028062	93636	antisense	intergenic	upstream	divergent	ENSBGRG00000015276
ENSBGRT00000028172	40.5281	1.36233	3.7446	34.3296	5.10138	0.000180679	0.000436215	Up	0.133126	1.13915e-47	0	1.03123	0.940035	1.42326	28	38430545	38542093	+	gene:ENSBGRG00000015326	ENSBGRT00000028062	93636	antisense	intergenic	upstream	divergent	ENSBGRG00000015276
ENSBGRT00000028404	22.6629	0.58136	4.26376	5.57427	2.47878	2.01013e-05	5.62945e-05	Up	0.277563	0.246707	0.249063	1.11817	0.796026	0.953308	28	16140129	16143193	+	gene:ENSBGRG00000015483	ENSBGRT00000028433	21	sense	intergenic	upstream	same_strand	ENSBGRG00000015491
ENSBGRT00000029194	81.3799	1.16975	3.92008	24.0094	4.58553	8.85185e-05	0.000223446	Up	0.754097	0	0.195146	6.9788	2.69357	6.76559	23	52173022	52228879	+	gene:ENSBGRG00000015899	ENSBGRT00000029258	153	sense	intergenic	upstream	same_strand	ENSBGRG00000015911
ENSBGRT00000029426	25.3139	0.839075	3.72172	8.71077	3.1228	0.000197871	0.00047471	Up	0.173318	0.0231008	0.0804081	0.563708	0.499517	0.636782	12	20200527	20205688	+	gene:ENSBGRG00000016045	ENSBGRT00000027978	47551	antisense	intergenic	upstream	divergent	ENSBGRG00000015230
ENSBGRT00000030480	148.334	0.687337	4.23654	7.52625	2.91193	2.2699e-05	6.29167e-05	Up	12.031	3.72631	3.20094	31.4006	36.7727	33.6946
ENSBGRT00000030547	232.244	1.06208	4.36409	24.8472	4.63501	1.27654e-05	3.67333e-05	Up	5.42518	0.239295	0.722655	42.0676	31.2633	43.9893	20	58050027	58067016	-	gene:ENSBGRG00000016659	ENSBGRT00000030379	1089	antisense	intergenic	downstream	convergent	ENSBGRG00000016463
ENSBGRT00000030646	174.531	1.26441	8.62831	1923.74	10.9097	6.2263e-18	1.7843e-16	Up	3.00296e-19	0	0	80.7401	53.8662	61.7859	20	58050479	58053840	-	gene:ENSBGRG00000016659	ENSBGRT00000030379	1541	antisense	intergenic	downstream	convergent	ENSBGRG00000016463
ENSBGRT00000030653	18.0811	1.57178	4.86019	199.347	7.63914	1.17271e-06	4.02019e-06	Up	1.04188e-21	4.81199e-12	0	4.4549	5.20517	1.42033	20	58050527	58055394	-	gene:ENSBGRG00000016659	ENSBGRT00000030379	1589	antisense	intergenic	downstream	convergent	ENSBGRG00000016463
ENSBGRT00000030695	804.245	0.709269	11.5228	288.563	8.17274	1.01309e-30	1.13034e-28	Up	0.135567	0.0138134	0.0476056	13.2018	14.324	12.805	20	58058599	58065094	+	gene:ENSBGRG00000016726	ENSBGRT00000030855	7561	sense	intergenic	upstream	same_strand	ENSBGRG00000016806
ENSBGRT00000030795	11.9182	1.4867	4.73339	131.338	7.03714	2.20805e-06	7.26297e-06	Up	0	0	0	0.903941	1.0111	0.797487
ENSBGRT00000031388	25.4162	1.40196	4.46903	76.9252	6.26538	7.8575e-06	2.34075e-05	Up	0.0300568	1.36939e-06	0.036139	1.99407	0.331586	1.13596	9	40478812	40489707	-	gene:ENSBGRG00000017107	ENSBGRT00000031327	210	sense	intergenic	upstream	same_strand	ENSBGRG00000017055
ENSBGRT00000031531	35.9669	1.0137	4.82556	29.6851	4.89167	1.39609e-06	4.72211e-06	Up	0.0700223	0.16855	0.0004515	2.13291	0.900329	1.76468	20	2784793	2806606	+	gene:ENSBGRG00000017218	ENSBGRT00000031350	70067	antisense	intergenic	upstream	divergent	ENSBGRG00000017072
ENSBGRT00000031678	27.2063	0.697809	5.6845	15.6349	3.96669	1.31198e-08	6.47709e-08	Up	0.144479	0.0853602	0.22486	1.71626	1.60243	1.8787	24	27389932	27391890	+	gene:ENSBGRG00000017286	ENSBGRT00000031918	2564	sense	intergenic	upstream	same_strand	ENSBGRG00000017298
ENSBGRT00000031750	11.6477	1.50338	4.65939	128.43	7.00484	3.17144e-06	1.01408e-05	Up	0	0	0	0.831521	0.675039	0.507624
ENSBGRT00000033127	9.91961	1.57338	3.67668	55.1315	5.78481	0.000236289	0.000559815	Up	0.0649438	2.09476e-17	6.20089e-56	0.425617	0.723204	1.09712	Y	17241996	17294128	+	gene:ENSBGRG00000018105	ENSBGRT00000034323	21127	sense	intergenic	upstream	same_strand	ENSBGRG00000018169
ENSBGRT00000033598	748.268	1.49552	4.18516	76.5855	6.259	2.84965e-05	7.76485e-05	Up	1.51574	0.000244582	0.0423573	28.1982	28.37	32.3336
ENSBGRT00000033645	332.737	1.27505	4.451	51.1001	5.67525	8.54699e-06	2.52547e-05	Up	1.07775	0.0325303	0.0292382	13.6234	15.2057	13.9065
ENSBGRT00000033704	87.3447	1.1936	6.74378	264.919	8.0494	1.54318e-11	1.32717e-10	Up	0.128689	0.0103073	0.00978682	9.36374	5.2349	9.22013
ENSBGRT00000033710	37.8785	0.588174	4.94304	7.50247	2.90737	7.6914e-07	2.72719e-06	Up	0.470375	0.514619	0.287677	3.20103	1.723	1.83157	19	18950987	18966970	-	gene:ENSBGRG00000018418	ENSBGRT00000034664	3153	sense	intergenic	downstream	same_strand	ENSBGRG00000018461
ENSBGRT00000033747	105.699	0.681424	4.75641	9.45536	3.24113	1.97063e-06	6.51789e-06	Up	2.4054	0.529973	1.20345	10.3994	7.38668	10.5334
ENSBGRT00000033873	286.606	0.257163	6.06553	2.94819	1.55983	1.31517e-09	7.87784e-09	Up	6.03024	6.81013	7.90455	14.4011	15.92	11.962	8	21050665	21053448	-	gene:ENSBGRG00000018499	ENSBGRT00000034114	64	sense	intergenic	downstream	same_strand	ENSBGRG00000018519
ENSBGRT00000034460	144.085	1.40085	7.59053	1588.18	10.6332	3.18607e-14	4.58094e-13	Up	0.00674177	0.000255481	0.00318357	9.55671	9.68745	2.85683	9	12534634	12537500	-	gene:ENSBGRG00000018808	ENSBGRT00000034322	11695	sense	intergenic	upstream	same_strand	ENSBGRG00000018685
ENSBGRT00000034466	276.564	0.716775	6.47882	24.9999	4.64385	9.24443e-11	6.91927e-10	Up	1.53296	1.31184	0.237073	22.1239	18.5471	13.4087	9	12534634	12536482	-	gene:ENSBGRG00000018808	ENSBGRT00000034322	11695	sense	intergenic	upstream	same_strand	ENSBGRG00000018685
ENSBGRT00000034805	296.219	1.24665	8.59114	1675.19	10.7101	8.61118e-18	2.40195e-16	Up	0.0555718	0	0	24.1756	20.4595	24.5328	13	15874015	15878140	-	gene:ENSBGRG00000018989	ENSBGRT00000034669	29129	sense	intergenic	upstream	same_strand	ENSBGRG00000018736
ENSBGRT00000034984	67.3646	0.644427	4.83497	8.6685	3.11578	1.33167e-06	4.51515e-06	Up	0.78569	0.865655	0.236572	5.19716	2.52189	3.58949	13	16136033	16139177	-	gene:ENSBGRG00000019071	ENSBGRT00000035110	152	antisense	intergenic	upstream	divergent	ENSBGRG00000019088
ENSBGRT00000035760	796.813	0.401767	11.6195	25.4279	4.66834	3.2794e-31	3.81139e-29	Up	1.14873	0.801061	1.4735	22.7718	16.609	21.2799	12	9768280	9815452	-	gene:ENSBGRG00000019465	ENSBGRT00000036215	54844	sense	intergenic	downstream	same_strand	ENSBGRG00000019555
ENSBGRT00000035762	13.675	1.11984	3.53733	15.5761	3.96127	0.000404187	0.000922094	Up	0.0928626	0.0369231	0	0.403792	0.590046	0.479498	6	4973089	4984552	+	gene:ENSBGRG00000019466	ENSBGRT00000035432	1711	sense	intergenic	downstream	same_strand	ENSBGRG00000019312
ENSBGRT00000035800	102.089	1.28336	7.89824	1125.42	10.1362	2.82865e-15	4.9623e-14	Up	1.80106e-11	1.87571e-20	1.1807e-28	9.71432	7.54583	5.35393	12	9772591	9815642	-	gene:ENSBGRG00000019465	ENSBGRT00000036215	54654	sense	intergenic	downstream	same_strand	ENSBGRG00000019555
ENSBGRT00000035824	1394.83	0.848878	11.4699	853.072	9.73652	1.86943e-30	2.05834e-28	Up	0.785308	1.14851e-14	0.18377	172.047	227.185	236.162	12	9815379	9845971	-	gene:ENSBGRG00000019465	ENSBGRT00000036215	24325	sense	intergenic	downstream	same_strand	ENSBGRG00000019555
ENSBGRT00000035872	125.067	0.507756	4.3481	4.61961	2.20777	1.37322e-05	3.93261e-05	Up	1.46921	0.718368	1.78579	4.02523	4.94789	3.89172	12	9820990	9824550	-	gene:ENSBGRG00000019465	ENSBGRT00000036215	45746	sense	intergenic	downstream	same_strand	ENSBGRG00000019555
ENSBGRT00000035942	11.7681	1.51977	4.6183	129.674	7.01874	3.86892e-06	1.22032e-05	Up	0	0	0	0.622158	0.864245	0.501498	6	5009095	5010924	+	gene:ENSBGRG00000019578	ENSBGRT00000035827	336	antisense	intergenic	upstream	divergent	ENSBGRG00000019493
ENSBGRT00000036071	1314.12	1.5491	3.87452	64.0902	6.00203	0.000106835	0.000266546	Up	1.90311	0.143815	7.78701e-08	37.8769	17.2038	40.5878
ENSBGRT00000036088	82.3005	1.48064	3.70227	44.6858	5.48174	0.000213678	0.000509998	Up	0.32545	6.17455e-21	1.11913e-12	4.77459	2.02882	4.23276
ENSBGRT00000036958	13.1146	1.32688	3.98137	38.9295	5.28279	6.8519e-05	0.000175879	Up	0.12901	0	0	1.12362	1.11304	1.21491	27	30952516	30953646	-	gene:ENSBGRG00000020104	ENSBGRT00000037206	12053	antisense	intergenic	upstream	divergent	ENSBGRG00000020126
ENSBGRT00000037250	78.9839	0.908191	4.21347	14.1884	3.82664	2.51475e-05	6.92445e-05	Up	0.287606	0.0171823	0.11775	1.55362	1.66287	1.1285	15	5082419	5098268	-	gene:ENSBGRG00000020269	ENSBGRT00000037552	1613	antisense	intergenic	upstream	divergent	ENSBGRG00000020313
ENSBGRT00000037881	61.785	0.570846	4.40587	5.71627	2.51507	1.05359e-05	3.06519e-05	Up	0.371585	0.337667	0.31641	1.25029	0.84877	1.88733	14	71065217	71069539	+	gene:ENSBGRG00000020587	ENSBGRT00000037738	856	antisense	intergenic	upstream	divergent	ENSBGRG00000020510
ENSBGRT00000038899	12.6353	1.589	4.48161	139.224	7.12126	7.40818e-06	2.21557e-05	Up	0	0	0	0.236633	0.462652	0.169713	29	8245238	8295830	+	gene:ENSBGRG00000021098	ENSBGRT00000038865	13719	sense	intergenic	downstream	same_strand	ENSBGRG00000021054
ENSBGRT00000038914	328.734	1.30207	5.86868	199.664	7.64143	4.39281e-09	2.37308e-08	Up	0.289982	0	0	13.2549	14.8946	14.958	29	8258320	8291347	+	gene:ENSBGRG00000021109	ENSBGRT00000038865	26801	sense	intergenic	downstream	same_strand	ENSBGRG00000021054
ENSBGRT00000038958	21.3037	1.3829	5.69467	234.78	7.87516	1.23608e-08	6.13856e-08	Up	0	0	0	0.856313	1.01839	0.689737	29	8287534	8303742	+	gene:ENSBGRG00000021109	ENSBGRT00000039908	22275	sense	intergenic	upstream	same_strand	ENSBGRG00000021602
ENSBGRT00000039053	27.4338	0.909693	5.22183	26.9136	4.75026	1.7716e-07	7.02262e-07	Up	0.04488	0.0183505	0.0309944	0.655392	0.297354	0.690522	5	60708723	60727330	+	gene:ENSBGRG00000021169	ENSBGRT00000039016	21	antisense	intergenic	upstream	divergent	ENSBGRG00000020724
ENSBGRT00000039088	383.438	0.849734	7.05579	63.8025	5.99554	1.71626e-12	1.74716e-11	Up	1.56584	0.367152	0.190126	31.7668	33.4532	32.4762	19	12520008	12524108	+	gene:ENSBGRG00000021182	ENSBGRT00000039441	418	sense	intergenic	upstream	same_strand	ENSBGRG00000021204
ENSBGRT00000039505	30.467	0.587815	3.64911	4.42292	2.145	0.000263151	0.000618728	Up	0.369322	0.852024	0.56101	1.68978	2.39673	1.22776	29	22712905	22721668	+	gene:ENSBGRG00000021385	ENSBGRT00000039589	4807	antisense	intergenic	downstream	convergent	ENSBGRG00000021440
ENSBGRT00000040349	43.5486	1.08688	3.72705	16.5743	4.05087	0.000193734	0.000465654	Up	0.606485	0.199737	0	3.17234	3.28262	2.63185	29	7219686	7221944	+	gene:ENSBGRG00000021858	ENSBGRT00000040327	1758	antisense	intergenic	upstream	divergent	ENSBGRG00000021808
ENSBGRT00000040722	34.1403	0.970341	4.62346	22.414	4.48633	3.77396e-06	1.19217e-05	Up	0.0694487	0.040403	0.215915	2.05642	0.719721	2.43098	11	8968333	8971520	+	gene:ENSBGRG00000022055	ENSBGRT00000040588	644	sense	intergenic	downstream	same_strand	ENSBGRG00000021881
ENSBGRT00000040920	1666.42	1.32138	3.6038	27.1334	4.762	0.000313595	0.000727721	Up	15.7872	0.368024	0.537503	106.547	103.261	123.324
ENSBGRT00000040979	23.4431	1.53712	5.21263	258.214	8.01242	1.86182e-07	7.33507e-07	Up	1.31712e-30	2.2574e-32	3.60002e-35	2.57858	3.29592	6.45643	14	81089957	81094430	+	gene:ENSBGRG00000022205	ENSBGRT00000040925	3386	sense	intergenic	downstream	same_strand	ENSBGRG00000022093
ENSBGRT00000040997	290.423	0.80476	10.499	349.515	8.44921	8.72625e-26	6.24113e-24	Up	0.0304285	0.112753	0	10.5967	8.9495	10.8802	14	81090036	81118598	+	gene:ENSBGRG00000022205	ENSBGRT00000040925	3465	sense	intergenic	downstream	same_strand	ENSBGRG00000022093
ENSBGRT00000041303	30.2157	1.13962	5.17595	59.657	5.89862	2.26752e-07	8.7927e-07	Up	0.0839717	0.175259	0	1.91967	2.52677	4.24243	23	7939326	7954016	-	gene:ENSBGRG00000022366	ENSBGRT00000041178	6539	sense	intergenic	upstream	same_strand	ENSBGRG00000022305
ENSBGRT00000041457	10.6844	1.56024	4.40869	117.672	6.87863	1.03997e-05	3.03011e-05	Up	0	0	0	0.444796	0.663843	0.630794	22	38558590	38617903	+	gene:ENSBGRG00000022469	ENSBGRT00000041597	99923	sense	intergenic	upstream	same_strand	ENSBGRG00000022502
ENSBGRT00000041644	10.4381	1.50579	3.89143	58.0689	5.85969	9.9654e-05	0.000249448	Up	0.000389946	0.0314849	0	0.700829	0.46369	0.865746	15	68122779	68147116	+	gene:ENSBGRG00000022572	ENSBGRT00000042413	46830	antisense	intergenic	downstream	convergent	ENSBGRG00000022627
ENSBGRT00000041670	10.4381	1.50579	3.89143	58.0689	5.85969	9.9654e-05	0.000249448	Up	0.000389946	0.0314849	0	0.700829	0.46369	0.865746	15	68122779	68147116	+	gene:ENSBGRG00000022572	ENSBGRT00000042371	46830	antisense	intergenic	downstream	convergent	ENSBGRG00000022627
ENSBGRT00000041678	21.607	0.783132	5.30046	17.7649	4.15096	1.15514e-07	4.75701e-07	Up	0.0862155	0.0689258	0.0612617	0.710625	0.936899	0.877969	15	68122779	68133265	+	gene:ENSBGRG00000022572	ENSBGRT00000042413	60681	antisense	intergenic	downstream	convergent	ENSBGRG00000022627
ENSBGRT00000041744	64.6855	1.43555	3.66862	38.492	5.26649	0.000243861	0.000577102	Up	0.445291	0	0	4.24686	3.12676	4.80474
ENSBGRT00000041754	99.0486	1.14773	7.17174	300.504	8.23124	7.40499e-13	8.20728e-12	Up	0.216665	0	0	15.3644	10.7826	15.1244
ENSBGRT00000042257	35.4595	0.474764	3.80305	3.49563	1.80555	0.000142925	0.000350938	Up	1.17064	0.849447	0.814563	2.24987	2.66254	2.10233	20	51467162	51470985	-	gene:ENSBGRG00000022901	ENSBGRT00000042244	414	sense	intergenic	upstream	same_strand	ENSBGRG00000022885
ENSBGRT00000042265	18.4634	1.52416	5.03142	203.474	7.6687	4.86872e-07	1.77291e-06	Up	0	0	0	1.10947	0.537338	1.27742	1	78161252	78163904	+	gene:ENSBGRG00000022910	ENSBGRT00000042238	5321	antisense	intergenic	upstream	divergent	ENSBGRG00000022869
ENSBGRT00000042304	8.01529	1.62462	3.97957	88.3586	6.4653	6.90404e-05	0.000177163	Up	0	0	0	0.636436	0.678897	0.41789	21	46921719	46924301	+	gene:ENSBGRG00000022924	ENSBGRT00000041977	15466	antisense	intergenic	upstream	divergent	ENSBGRG00000022704
ENSBGRT00000043088	108.761	0.313319	4.81814	2.84734	1.50961	1.44903e-06	4.88732e-06	Up	2.38424	3.17803	2.87862	6.7714	4.92109	4.8537	29	792409	800371	+	gene:ENSBGRG00000023321	ENSBGRT00000043039	1227	sense	intergenic	downstream	same_strand	ENSBGRG00000023276
ENSBGRT00000043101	32.5581	1.32219	6.41923	358.901	8.48744	1.36965e-10	9.86337e-10	Up	0	0	0	2.2734	1.88742	1.72091	29	800392	803368	-	gene:ENSBGRG00000023343	ENSBGRT00000043039	9210	antisense	intergenic	downstream	convergent	ENSBGRG00000023276
ENSBGRT00000043527	131.431	0.35091	5.86815	4.16753	2.05919	4.40676e-09	2.3781e-08	Up	1.04867	0.875632	0.946281	2.4538	2.86038	2.92402	26	44829059	44834662	+	gene:ENSBGRG00000023582	ENSBGRT00000043504	1742	antisense	intergenic	upstream	divergent	ENSBGRG00000023562
ENSBGRT00000043962	307.253	0.4837	12.1722	59.2072	5.8877	4.37103e-34	6.09612e-32	Up	0.614428	0.455762	0.292414	16.0584	20.3599	20.3817	16	77016217	77019643	+	gene:ENSBGRG00000023795	ENSBGRT00000043941	297	sense	intergenic	downstream	same_strand	ENSBGRG00000023779
ENSBGRT00000044209	17.8746	0.81536	4.05496	9.89192	3.30625	5.01435e-05	0.000131125	Up	0.283947	0.129301	0.117698	1.75684	1.09737	1.00026
ENSBGRT00000044216	16.8436	1.5292	4.92887	185.748	7.5372	8.2708e-07	2.91165e-06	Up	0	0	0	4.8624	1.81017	2.94145
ENSBGRT00000044846	1167.89	0.447892	15.6312	128.098	7.00111	4.4613e-55	2.8717e-52	Up	0.633019	0.360565	0.263598	42.808	37.6003	34.9125
ENSBGRT00000045240	13.0825	1.33105	3.53268	26.0309	4.70215	0.000411375	0.000937468	Up	4.92686e-46	8.05339e-48	0.0638226	0.461099	0.340344	0.524431	20	45877655	45881757	+	gene:ENSBGRG00000024512	ENSBGRT00000045266	5563	antisense	intergenic	downstream	convergent	ENSBGRG00000024519
ENSBGRT00000045378	20.8627	1.32784	4.49326	62.524	5.96634	7.01408e-06	2.11053e-05	Up	0.0450883	0	2.97216e-29	0.926473	0.588919	1.16048
ENSBGRT00000046350	112.32	0.508982	9.64499	30.0465	4.90912	5.16155e-22	2.57095e-20	Up	0.373658	0.259877	0.196033	7.24736	5.78289	4.64138	24	15181089	15188528	+	gene:ENSBGRG00000025085	ENSBGRT00000046314	725	antisense	intergenic	upstream	divergent	ENSBGRG00000025033
ENSBGRT00000046442	75.3956	0.446127	4.45282	3.9628	1.98652	8.47506e-06	2.50598e-05	Up	1.79561	1.83702	2.61129	8.03035	4.84816	4.2894	18	18911580	18950640	-	gene:ENSBGRG00000025131	ENSBGRT00000046419	857	sense	intergenic	upstream	same_strand	ENSBGRG00000025114
ENSBGRT00000046448	130.356	0.304321	9.33727	7.16779	2.84153	9.88479e-21	4.1358e-19	Up	2.99403	3.33156	2.6956	16.2772	15.002	13.6127	18	18911580	18929436	-	gene:ENSBGRG00000025131	ENSBGRT00000046419	857	sense	intergenic	upstream	same_strand	ENSBGRG00000025114
ENSBGRT00000046517	27.1503	1.33944	6.14068	299.227	8.2251	8.21692e-10	5.1505e-09	Up	0	0	0	2.17478	2.27776	1.77195	11	11947682	11960749	-	gene:ENSBGRG00000025164	ENSBGRT00000046726	5482	antisense	intergenic	upstream	divergent	ENSBGRG00000025180
ENSBGRT00000046770	9.54917	1.68083	3.99586	105.154	6.71636	6.446e-05	0.000165868	Up	0	0	0	0.317902	0.370907	0.687474
ENSBGRT00000047972	86.0675	1.26802	7.03871	486.136	8.92522	1.94029e-12	1.95619e-11	Up	0.0364661	0	0	6.63649	6.96466	4.48066	21	38885183	38886646	+	gene:ENSBGRG00000025939	ENSBGRT00000047980	72	sense	intergenic	upstream	same_strand	ENSBGRG00000025943
ENSBGRT00000048102	254.444	0.315264	4.91299	2.92591	1.54889	8.96977e-07	3.13399e-06	Up	7.7138	7.4158	7.77532	14.134	14.3768	17.3243	14	82381681	82382928	-	gene:ENSBGRG00000026009	ENSBGRT00000048254	3429	sense	intergenic	downstream	same_strand	ENSBGRG00000026038
ENSBGRT00000048161	140.797	0.929115	8.32776	213.405	7.73745	8.23844e-17	1.9365e-15	Up	0.142182	2.60548e-24	0	8.19731	7.05126	5.33312	21	39791488	39794211	+	gene:ENSBGRG00000026041	ENSBGRT00000048193	16623	sense	intergenic	upstream	same_strand	ENSBGRG00000026056
ENSBGRT00000048815	282.627	0.316972	7.0966	4.75494	2.24943	1.27861e-12	1.35779e-11	Up	8.09201	6.70943	6.2809	27.3725	20.4805	22.078	26	18283639	18284658	+	gene:ENSBGRG00000026380	ENSBGRT00000048800	154	sense	intergenic	downstream	same_strand	ENSBGRG00000026366
ENSBGRT00000048945	121.474	0.364102	5.12751	3.64757	1.86694	2.93598e-07	1.11725e-06	Up	0.770158	0.881355	0.794223	2.47914	1.54558	2.11047	29	9065531	9072960	-	gene:ENSBGRG00000026447	ENSBGRT00000048966	25360	antisense	intergenic	upstream	divergent	ENSBGRG00000026456
ENSBGRT00000049256	119.829	0.382367	5.65223	4.47295	2.16123	1.58376e-08	7.68732e-08	Up	1.38564	1.37525	1.99757	5.68267	3.98703	4.90192	26	36965658	36985612	+	gene:ENSBGRG00000026595	ENSBGRT00000049338	1000	antisense	intergenic	downstream	convergent	ENSBGRG00000026606
ENSBGRT00000049393	168.817	0.788202	9.38934	168.979	7.4007	6.03754e-21	2.65906e-19	Up	0.0555215	0.273163	0.0595507	11.4389	18.1374	16.5397	20	68167679	68168776	-	gene:ENSBGRG00000026651	ENSBGRT00000049390	17	sense	intergenic	upstream	same_strand	ENSBGRG00000026648
ENSBGRT00000049811	82.0197	0.364892	5.88348	4.42855	2.14684	4.01723e-09	2.18713e-08	Up	0.451132	0.698982	0.715802	1.83866	2.04058	1.75723	20	34428315	34432087	-	gene:ENSBGRG00000026863	ENSBGRT00000049810	14869	sense	intergenic	upstream	same_strand	ENSBGRG00000026859
TCONS_00000358	13.0578	1.96225	3.65369	143.952	7.16945	0.000258503	0.000608652	Up	0	0	0	3.10261	0.230389	2.52221	1	39475159	39488219	+
TCONS_00000401	15.6615	1.51103	4.91834	172.658	7.43177	8.7283e-07	3.05856e-06	Up	0	0	0	2.5749	2.96561	1.20175	1	46683559	46691018	+
TCONS_00000518	39.4661	1.34403	6.52096	434.85	8.76437	6.98591e-11	5.34841e-10	Up	0	0	0	9.18065	8.20655	11.3789	1	57477734	57478440	+	XLOC_000188	ENSBGRT00000010748	31947	antisense	intergenic	upstream	divergent	ENSBGRG00000005778
TCONS_00000665	26.5389	0.900788	5.21196	25.8997	4.69487	1.86861e-07	7.35143e-07	Up	0.12879	0.159427	0.137555	2.53933	4.63887	1.54535	1	70439354	70441045	+	XLOC_000227	ENSBGRT00000004762	31910	antisense	intergenic	upstream	divergent	ENSBGRG00000002541
TCONS_00000681	154.509	1.01133	6.08287	71.1023	6.15182	1.18047e-09	7.16327e-09	Up	0.763116	0.136138	0	16.3374	15.9348	16.9366	1	72470053	72490150	+	XLOC_000234	ENSBGRT00000013424	0	antisense	genic	intronic	overlapping	ENSBGRG00000007330
TCONS_00000783	449.952	0.391049	3.79965	2.80082	1.48585	0.000144899	0.000355263	Up	8.95852	5.64895	6.74242	12.809	17.5705	11.6045	1	77150016	77175771	+	XLOC_000255	ENSBGRT00000034636	0	sense	genic	intronic	containing	ENSBGRG00000018893
TCONS_00000811	53.2916	1.39675	6.58501	587.173	9.19764	4.54855e-11	3.59417e-10	Up	0	0	0	5.56466	4.93382	9.54525	1	77788569	77805822	+	XLOC_000261	ENSBGRT00000041641	0	antisense	genic	intronic	nested	ENSBGRG00000020056
TCONS_00000883	108.439	1.12004	7.46828	329.64	8.36475	8.12523e-14	1.07924e-12	Up	0.0463938	0	0.0472788	6.55533	5.1551	6.76378	1	83285545	83301542	+	XLOC_000288	ENSBGRT00000001331	0	antisense	genic	exonic	nested	ENSBGRG00000000718
TCONS_00000897	23.4494	3.90867	5.46077	2.66244e+06	21.3443	4.74085e-08	2.10682e-07	Up	0	0	0.0100682	1.21146e-06	9.94755	2.33785e-05	1	86274986	86302923	+
TCONS_00000900	68.739	1.66989	5.72802	757.532	9.56516	1.01611e-08	5.13764e-08	Up	0	0	0.00958789	9.01426	1.79595	16.1573	1	86274986	86302943	+
TCONS_00000901	44.2533	1.42909	5.5717	249.423	7.96245	2.52266e-08	1.18727e-07	Up	0	0	0.0933541	7.23214	5.94979	14.9162	1	86275002	86302943	+
TCONS_00000902	21.4283	1.67224	4.1323	120.275	6.9102	3.59159e-05	9.5898e-05	Up	0	0	0.0952565	1.87893	2.15822	9.41363	1	86275002	86302943	+
TCONS_00000904	43.0472	1.49946	5.9287	474.368	8.88986	3.05335e-09	1.69883e-08	Up	0	0	0.024204	7.04544	3.20047	10.5536	1	86275002	86302943	+
TCONS_00000905	18.5525	1.40672	5.45611	204.392	7.67519	4.8668e-08	2.15364e-07	Up	0	0	0.00855611	2.14322	2.66795	2.39031	1	86275002	86302943	+
TCONS_00000908	15.2028	1.69761	3.77777	85.2227	6.41317	0.000158241	0.000385492	Up	0	0	0.0789955	6.67142	0.728265	2.25962	1	86275010	86302925	+
TCONS_00000924	828.893	0.680337	14.2847	842.427	9.71841	2.72568e-46	9.50355e-44	Up	0.277174	0	0.289179	126.125	126.081	109.51	1	87125511	87147804	+	XLOC_000302	ENSBGRT00000002763	0	antisense	genic	intronic	nested	ENSBGRG00000001507
TCONS_00000928	370.344	0.463926	14.3682	101.533	6.6658	8.19032e-47	3.26365e-44	Up	0.390898	0.201757	0.220432	23.8456	19.7832	16.6469	1	87144360	87148227	+	XLOC_000302	ENSBGRT00000002763	0	antisense	genic	intronic	nested	ENSBGRG00000001507
TCONS_00000936	71.462	0.935613	7.21215	107.47	6.74779	5.50734e-13	6.26161e-12	Up	0.143529	0.0859213	0	7.27671	3.99092	5.87104	1	87707449	87721742	+	XLOC_000306	ENSBGRT00000003524	0	antisense	genic	exonic	nested	ENSBGRG00000001887
TCONS_00001009	20.7644	1.68137	4.66167	228.808	7.83799	3.1366e-06	1.0041e-05	Up	0	0	0	4.15687	1.26263	6.46737	1	90321640	90322865	+	XLOC_000323	ENSBGRT00000001191	0	antisense	genic	exonic	overlapping	ENSBGRG00000000581
TCONS_00001011	130.792	0.39481	9.95185	15.2326	3.92909	2.47532e-23	1.51193e-21	Up	0.511124	0.404888	0.322593	4.99953	4.43007	3.90896	1	90373563	90461777	+	XLOC_000324	ENSBGRT00000001753	0	antisense	genic	exonic	overlapping	ENSBGRG00000000921
TCONS_00001105	92.6041	1.29461	6.97548	522.941	9.03051	3.04818e-12	3.00084e-11	Up	0.0155754	0	0	2.71478	3.05238	3.86366	1	103305073	103395092	+	XLOC_000356	ENSBGRT00000007909	0	antisense	genic	intronic	overlapping	ENSBGRG00000003929
TCONS_00001106	112.628	1.11325	7.03424	227.679	7.83086	2.00357e-12	2.01271e-11	Up	0.181485	0	0	10.4944	5.85442	12.7081	1	103305081	103393379	+	XLOC_000356	ENSBGRT00000007507	0	antisense	genic	intronic	overlapping	ENSBGRG00000003929
TCONS_00001107	12.6845	1.70162	4.18819	139.752	7.12672	2.81183e-05	7.6718e-05	Up	0	0	0	2.55201	1.12371	4.15655	1	103485829	103493164	+	XLOC_000357	ENSBGRT00000007909	0	antisense	genic	intronic	nested	ENSBGRG00000003929
TCONS_00001213	13.8071	1.72486	4.20316	152.203	7.24985	2.63218e-05	7.21694e-05	Up	0	0	0	4.79387	1.10523	4.47501	1	107047094	107082339	+	XLOC_000380	ENSBGRT00000016004	22597	antisense	intergenic	downstream	convergent	ENSBGRG00000008762
TCONS_00001277	2967.31	0.237382	4.71294	2.17161	1.11877	2.44164e-06	7.97177e-06	Up	47.6394	48.1791	56.9732	72.1047	84.3242	72.3507	1	116428717	116433453	+	XLOC_000398	ENSBGRT00000021838	0	sense	genic	exonic	overlapping	ENSBGRG00000011942
TCONS_00001298	54.2201	0.844241	7.14222	65.3335	6.02975	9.18371e-13	9.94169e-12	Up	0.113881	0	0.112344	4.06078	4.24482	2.51009	1	116936047	116953735	+	XLOC_000404	ENSBGRT00000024566	0	antisense	genic	exonic	overlapping	ENSBGRG00000013416
TCONS_00001299	50.6896	0.919394	6.46094	61.3994	5.94015	1.04052e-10	7.7122e-10	Up	0.0684705	0	0.215706	3.34466	3.6695	4.55862	1	116936107	116968441	+	XLOC_000404	ENSBGRT00000024566	0	antisense	genic	exonic	overlapping	ENSBGRG00000013416
TCONS_00001347	39.9432	1.42663	6.15555	440.108	8.78171	7.4818e-10	4.72511e-09	Up	0	0	0	3.12802	2.24032	4.91161	1	122267357	122333627	+	XLOC_000419	ENSBGRT00000017531	0	sense	genic	exonic	containing	ENSBGRG00000009547
TCONS_00001368	14.821	1.84803	3.97847	163.407	7.35233	6.93613e-05	0.000177878	Up	0	0	0	4.62924	0.533864	3.22568	1	125218100	125222532	+	XLOC_000424	ENSBGRT00000022700	66505	antisense	intergenic	upstream	divergent	ENSBGRG00000012398
TCONS_00001369	18.7238	1.92953	3.98452	206.251	7.68826	6.76174e-05	0.000173725	Up	0	0	0	2.54921	1.70428	14.3017	1	125218102	125222475	+	XLOC_000424	ENSBGRT00000022700	66507	antisense	intergenic	upstream	divergent	ENSBGRG00000012398
TCONS_00001382	19.1801	1.55607	4.96324	211.301	7.72316	6.93265e-07	2.48128e-06	Up	9.9727e-18	0	0	3.46879	9.71111	3.84853	1	127872294	127875130	+	XLOC_000434	ENSBGRT00000027089	0	sense	genic	exonic	overlapping	ENSBGRG00000014731
TCONS_00001420	13.4398	1.3384	3.97519	39.9578	5.32041	7.0323e-05	0.000180252	Up	0.302956	0	0	4.84746	3.10116	3.07216	1	131704393	131704948	+	XLOC_000442	ENSBGRT00000036466	33907	sense	intergenic	downstream	same_strand	ENSBGRG00000019852
TCONS_00001517	149.92	2.39235	4.06579	847.344	9.7268	4.78694e-05	0.00012565	Up	0.196745	3.40781e-11	0	1.75754e-20	31.9143	60.1403	1	138473792	138485739	+	XLOC_000468	ENSBGRT00000002052	0	antisense	genic	intronic	nested	ENSBGRG00000001107
TCONS_00001519	22.0216	1.28728	4.69587	66.0225	6.04488	2.65468e-06	8.62695e-06	Up	0.223082	0	0	2.90939	3.19732	4.40184	1	139484698	139543693	+	XLOC_000470	ENSBGRT00000002466	0	sense	genic	intronic	containing	ENSBGRG00000001349
TCONS_00001631	12.4047	1.94848	3.64085	136.629	7.09412	0.000271737	0.00063641	Up	0	0	0	1.50387	0.694489	5.73911	1	145680708	145681972	+
TCONS_00001685	45.1094	1.33451	6.7119	497.008	8.95712	1.92109e-11	1.62545e-10	Up	0	0	0	5.1198	5.13145	6.70677	1	152043376	152046973	+	XLOC_000521	ENSBGRT00000021279	14248	antisense	intergenic	upstream	divergent	ENSBGRG00000011685
TCONS_00001827	132.385	1.3379	7.85603	1458.79	10.5106	3.96494e-15	6.72994e-14	Up	0	0	0	12.6452	14.1967	22.2714	1	157908610	157909509	+	XLOC_000554	ENSBGRT00000000292	0	antisense	genic	exonic	overlapping	ENSBGRG00000000181
TCONS_00001873	35.1017	1.33207	6.45249	386.732	8.59519	1.10025e-10	8.11178e-10	Up	0	0	0	1.74156	2.28682	1.92863	1	159287652	159290054	+	XLOC_000565	ENSBGRT00000001921	158	antisense	intergenic	upstream	divergent	ENSBGRG00000001038
TCONS_00001903	52.1843	1.41201	6.49248	575.001	9.16742	8.44337e-11	6.35951e-10	Up	0	0	0	6.94857	5.21151	11.4306	1	161544176	161550707	+	XLOC_000571	ENSBGRT00000005110	20688	sense	intergenic	downstream	same_strand	ENSBGRG00000002732
TCONS_00001905	17.49	1.67282	4.53844	192.941	7.59202	5.66709e-06	1.73031e-05	Up	0	0	0	5.142	1.15639	1.52207	1	161544181	161550707	+	XLOC_000571	ENSBGRT00000005110	20693	sense	intergenic	downstream	same_strand	ENSBGRG00000002732
TCONS_00001958	43.1461	1.31182	6.04155	243.101	7.92541	1.52644e-09	9.0442e-09	Up	0.0314691	0.0730619	0	3.96406	3.56541	4.70739	1	162766340	162773199	+	XLOC_000577	ENSBGRT00000005882	0	antisense	genic	intronic	nested	ENSBGRG00000003161
TCONS_00001977	564.603	0.623341	10.9563	113.732	6.82949	6.20104e-28	5.70223e-26	Up	0.175152	0.0591539	0.0604439	7.24858	10.4947	6.48429	1	163258003	163266761	+	XLOC_000580	ENSBGRT00000006131	0	antisense	genic	exonic	overlapping	ENSBGRG00000003274
TCONS_00002050	24.7532	1.46088	5.5388	272.768	8.09153	3.04557e-08	1.41037e-07	Up	0	0	0	6.2977	11.685	4.58867	1	167768308	167769478	+	XLOC_000601	ENSBGRT00000011001	0	antisense	genic	intronic	nested	ENSBGRG00000005969
TCONS_00002051	431.832	2.01995	5.12969	1315.8	10.3617	2.90225e-07	1.10542e-06	Up	0.156972	0.00339842	0.0389669	2.64323	186.268	3.52458	1	167855623	167857363	+	XLOC_000602	ENSBGRT00000011001	0	antisense	genic	intronic	nested	ENSBGRG00000005969
TCONS_00002054	64.0327	1.18292	5.29917	77.091	6.26849	1.16333e-07	4.78368e-07	Up	0.117268	0	0	2.51223	1.32504	2.44622	1	167893165	167897325	+	XLOC_000603	ENSBGRT00000011001	0	antisense	genic	intronic	nested	ENSBGRG00000005969
TCONS_00002172	53.1052	1.17757	6.21814	160.041	7.3223	5.03082e-10	3.25583e-09	Up	0.0556691	0.0669942	0	3.77345	2.49588	4.27366	1	17208484	17295328	-
TCONS_00002201	11.9215	1.69546	4.15038	131.308	7.03681	3.31925e-05	8.90525e-05	Up	0	0	0	2.26292	1.60032	4.64085	1	26704697	26706602	-
TCONS_00002239	41.787	1.29167	5.39659	125.419	6.97061	6.79176e-08	2.92805e-07	Up	0.0450171	0.100322	0	1.79523	6.02066	2.75287	1	28245967	28251291	-	XLOC_000671	ENSBGRT00000000114	31074	sense	intergenic	downstream	same_strand	ENSBGRG00000000067
TCONS_00002241	25.8111	1.59431	5.11325	284.466	8.15211	3.16663e-07	1.19577e-06	Up	5.85527e-12	3.93873e-08	0	5.66557	1.67513	6.75256	1	28246932	28251337	-	XLOC_000671	ENSBGRT00000000114	31028	sense	intergenic	downstream	same_strand	ENSBGRG00000000067
TCONS_00002242	125.119	1.58008	6.60047	1378.89	10.4293	4.09853e-11	3.25085e-10	Up	3.77812e-12	1.75783e-08	0	14.7282	4.15916	27.3824	1	28246932	28252008	-	XLOC_000671	ENSBGRT00000000114	30357	sense	intergenic	downstream	same_strand	ENSBGRG00000000067
TCONS_00002254	13.7396	2.00411	3.61347	151.356	7.2418	0.000302124	0.000702856	Up	0	0	0	1.36916	0.358101	4.55555	1	30892578	30893659	-
TCONS_00002314	15.3411	1.78682	4.14241	169.1	7.40173	3.43683e-05	9.19711e-05	Up	0	0	0	2.63762	4.58481	0.524605	1	35960149	35974304	-	XLOC_000695	ENSBGRT00000000198	0	antisense	genic	intronic	nested	ENSBGRG00000000123
TCONS_00002354	32.0202	1.3645	3.82532	37.2629	5.21967	0.000130602	0.000321719	Up	0.379544	0.660447	0	1.3612	6.91314	15.1058	1	36309216	36310589	-	XLOC_000699	ENSBGRT00000000215	0	sense	genic	exonic	containing	ENSBGRG00000000128
TCONS_00002422	31.6952	1.38311	6.10821	349.306	8.44835	1.00755e-09	6.19027e-09	Up	0	0	0	4.88815	3.0632	5.10692	1	40983259	40986810	-	XLOC_000720	ENSBGRT00000000641	49738	sense	intergenic	downstream	same_strand	ENSBGRG00000000266
TCONS_00002433	142.878	1.26848	8.37284	1574.57	10.6207	5.62454e-17	1.37219e-15	Up	0	0	0	6.25855	8.43315	5.66693	1	45277981	45284526	-	XLOC_000725	ENSBGRT00000001593	0	antisense	genic	exonic	nested	ENSBGRG00000000874
TCONS_00002553	20.1492	1.43115	5.44644	222.044	7.7947	5.13874e-08	2.26798e-07	Up	0	0	0	2.20466	1.51149	2.37009	1	61079062	61145383	-	XLOC_000753	ENSBGRT00000000401	0	antisense	genic	intronic	nested	ENSBGRG00000000255
TCONS_00002815	14.6959	1.70365	4.30791	161.925	7.33919	1.64801e-05	4.66527e-05	Up	1.8906e-24	4.49546e-20	1.24389e-27	4.22255	1.48235	6.60595	1	71865260	71933250	-	XLOC_000836	ENSBGRT00000008664	0	antisense	genic	exonic	overlapping	ENSBGRG00000004479
TCONS_00003023	34.6165	1.52687	5.61706	381.761	8.57653	1.94231e-08	9.31416e-08	Up	0	0	0	29.9838	12.7088	6.73154	1	78196919	78198947	-	XLOC_000885	ENSBGRT00000042238	40988	sense	intergenic	upstream	same_strand	ENSBGRG00000022869
TCONS_00003059	44.3542	1.34582	6.63776	488.855	8.93326	3.18484e-11	2.58494e-10	Up	0	0	0	5.12926	3.17067	4.93228	1	83029283	83041695	-	XLOC_000896	ENSBGRT00000001205	0	antisense	genic	exonic	containing	ENSBGRG00000000645
TCONS_00003094	106.272	1.30497	7.81132	1171.03	10.1936	5.65929e-15	9.30392e-14	Up	0	0	0	14.1473	14.9138	20.0854	1	87071402	87073028	-	XLOC_000911	ENSBGRT00000002763	755	sense	intergenic	downstream	same_strand	ENSBGRG00000001507
TCONS_00003126	22.35	1.93604	4.10384	246.457	7.94519	4.0635e-05	0.000107572	Up	0	0	0	6.23054	2.79031	0.261796	1	88033056	88034907	-	XLOC_000917	ENSBGRT00000004104	0	antisense	genic	intronic	nested	ENSBGRG00000001984
TCONS_00003256	26.1381	0.710808	4.19373	7.89497	2.98093	2.7441e-05	7.49677e-05	Up	0.561806	0.237474	0.503737	2.96141	1.51668	2.71975	1	91055066	91061986	-	XLOC_000938	ENSBGRT00000003087	11272	antisense	intergenic	upstream	divergent	ENSBGRG00000001502
TCONS_00003285	45.2304	1.85764	4.82385	498.347	8.96101	1.40811e-06	4.76083e-06	Up	0	0	0	0.274195	0.721293	3.51432	1	92579408	92691395	-
TCONS_00003286	102.042	1.38238	7.33175	1124.64	10.1352	2.27158e-13	2.78311e-12	Up	0	0	0	3.94143	6.36455	2.06533	1	92579450	92691390	-
TCONS_00003287	52.7888	2.0806	4.41427	581.784	9.18434	1.01353e-05	2.95925e-05	Up	0	0	0	4.9862	0.0828221	7.30396	1	92580824	92691386	-
TCONS_00003288	42.3456	1.14039	5.2521	63.5345	5.98947	1.50373e-07	6.05544e-07	Up	0.146642	0	0	3.28518	3.05353	1.61502	1	92664349	92666482	-
TCONS_00003305	12.1353	1.82053	3.87937	133.669	7.06252	0.000104729	0.000261369	Up	0	0	0	1.77904	0.864983	4.45426	1	94906700	94909353	-	XLOC_000952	ENSBGRT00000005262	0	antisense	genic	exonic	nested	ENSBGRG00000002451
TCONS_00003344	10.5483	1.66957	4.10892	116.174	6.86014	3.97514e-05	0.000105399	Up	0	0	0	1.15387	0.994451	2.29305	1	98252050	98254058	-
TCONS_00003391	75.3952	0.575608	6.04745	11.1654	3.48096	1.4716e-09	8.75219e-09	Up	0.496607	0.891006	1.63088	6.34251	8.56805	8.28553	1	105757804	105835164	-	XLOC_000983	ENSBGRT00000012641	0	sense	genic	exonic	containing	ENSBGRG00000006841
TCONS_00003607	100.617	0.512337	5.19912	6.33656	2.6637	2.00239e-07	7.84459e-07	Up	0.690051	1.93514	1.34948	4.48925	6.41261	6.04699	1	128726976	128729183	-	XLOC_001039	ENSBGRT00000029178	341	antisense	intergenic	upstream	divergent	ENSBGRG00000015699
TCONS_00003614	72.0225	1.36435	7.05999	793.603	9.63227	1.66516e-12	1.70135e-11	Up	0	0	0	8.95248	7.85865	14.3728	1	129097964	129099950	-	XLOC_001045	ENSBGRT00000030129	0	antisense	genic	intronic	nested	ENSBGRG00000016273
TCONS_00003727	51.9916	1.35189	6.77707	572.784	9.16185	1.22641e-11	1.07687e-10	Up	0	0	0	12.0829	20.8964	18.3681	1	143832942	143855814	-
TCONS_00003728	22.6318	1.74486	4.56295	249.294	7.9617	5.04409e-06	1.55123e-05	Up	0	0	0	2.28473	2.53743	10.6148	1	143832942	143855814	-
TCONS_00003762	361.231	1.18282	4.46332	38.8353	5.2793	8.06976e-06	2.39971e-05	Up	3.02998	0	1.36237	47.0207	31.8727	43.896	1	144208837	144210774	-	XLOC_001099	ENSBGRT00000004609	10831	sense	intergenic	upstream	same_strand	ENSBGRG00000002474
TCONS_00003929	20.3892	1.46854	5.32034	224.895	7.81311	1.03576e-07	4.30349e-07	Up	0	0	4.7553e-44	5.5957	3.01653	2.23013	1	155713166	155715031	-	XLOC_001137	ENSBGRT00000033957	0	sense	genic	exonic	nested	ENSBGRG00000018504
TCONS_00003960	17.3013	2.08991	3.62439	190.63	7.57463	0.000289647	0.000676651	Up	1.84862e-10	0	0	0.524215	5.71608	0.356552	1	157291498	157295475	-	XLOC_001148	ENSBGRT00000040822	0	antisense	genic	exonic	overlapping	ENSBGRG00000022101
TCONS_00003961	27.2067	1.51238	4.20214	81.8693	6.35525	2.64402e-05	7.24227e-05	Up	0.137578	0	0	1.69951	6.96654	1.47811	1	157291498	157295475	-	XLOC_001148	ENSBGRT00000040822	0	antisense	genic	exonic	overlapping	ENSBGRG00000022101
TCONS_00003987	52.1945	0.842544	7.09038	62.8552	5.97396	1.3374e-12	1.40949e-11	Up	0.185722	0.021716	0.101592	4.89586	4.982	3.03009	1	158209691	158212107	-	XLOC_001157	ENSBGRT00000000469	25270	antisense	intergenic	upstream	divergent	ENSBGRG00000000280
TCONS_00003988	2710.7	0.908135	13.6871	5517.41	12.4298	1.21183e-42	2.74069e-40	Up	3.22564e-07	0.0245389	0.197259	285.559	274.43	224.651	1	158209806	158212092	-	XLOC_001157	ENSBGRT00000000469	25285	antisense	intergenic	upstream	divergent	ENSBGRG00000000280
TCONS_00004000	11.3983	1.57694	4.4211	125.522	6.9718	9.81992e-06	2.87319e-05	Up	0	0	0	1.62576	2.22421	2.8019	1	158590670	158592862	-	XLOC_001161	ENSBGRT00000001126	14750	sense	intergenic	downstream	same_strand	ENSBGRG00000000631
TCONS_00004030	315.176	0.511523	5.74543	7.66837	2.93892	9.16856e-09	4.66398e-08	Up	3.59498	3.87849	6.32633	17.8242	20.2025	33.2496	1	159549618	159553581	-	XLOC_001168	ENSBGRT00000004340	450	antisense	intergenic	upstream	divergent	ENSBGRG00000001765
TCONS_00004083	64.5551	1.15802	5.42326	77.7229	6.28027	5.85213e-08	2.56257e-07	Up	0.391487	0	0	9.24684	5.40816	8.84904	1	162464847	162468127	-	XLOC_001186	ENSBGRT00000005793	20933	sense	intergenic	upstream	same_strand	ENSBGRG00000003111
TCONS_00004084	129.568	1.24274	7.65737	732.228	9.51615	1.89777e-14	2.83075e-13	Up	0.0793495	0	0	13.5991	14.0784	11.2481	1	162466236	162468084	-	XLOC_001186	ENSBGRT00000005793	22322	sense	intergenic	upstream	same_strand	ENSBGRG00000003111
TCONS_00004096	165.04	1.10042	4.72168	36.6528	5.19585	2.33901e-06	7.65761e-06	Up	0.539391	0	0.210963	8.60824	4.15224	7.03536	1	163576733	163580641	-	XLOC_001192	ENSBGRT00000006250	41939	antisense	intergenic	downstream	convergent	ENSBGRG00000003329
TCONS_00004097	131.824	0.57748	10.2479	60.4625	5.91797	1.20926e-24	8.09527e-23	Up	0.250825	0.242021	0.103801	7.29313	8.05373	8.29472	1	163577120	163580289	-	XLOC_001192	ENSBGRT00000006250	42326	antisense	intergenic	downstream	convergent	ENSBGRG00000003329
TCONS_00004101	21.6187	1.30009	4.63975	65.4398	6.0321	3.48828e-06	1.1082e-05	Up	0	0	0.161347	3.64843	2.16975	3.86341	1	164515455	164536777	-	XLOC_001196	ENSBGRT00000006302	36667	antisense	intergenic	upstream	divergent	ENSBGRG00000003394
TCONS_00004158	19.9448	1.18929	4.9559	59.4674	5.89403	7.19957e-07	2.56475e-06	Up	0.0943128	0.0924982	0.038896	2.54874	2.34275	2.27535	1	168025503	168027333	-	XLOC_001216	ENSBGRT00000000280	335	sense	intergenic	downstream	same_strand	ENSBGRG00000000174
TCONS_00004159	19.9448	1.18929	4.9559	59.4674	5.89403	7.19957e-07	2.56475e-06	Up	0.0943128	0.0924982	0.038896	2.54874	2.34275	2.27535	1	168025503	168027333	-	XLOC_001216	ENSBGRT00000000280	335	sense	intergenic	downstream	same_strand	ENSBGRG00000000174
TCONS_00004162	71.3466	1.11167	6.97362	215.624	7.75237	3.08892e-12	3.02671e-11	Up	0.0895376	0.0950982	0.0396294	8.36708	9.5633	8.34361	1	168025516	168027332	-	XLOC_001216	ENSBGRT00000000280	336	sense	intergenic	downstream	same_strand	ENSBGRG00000000174
TCONS_00004164	32.4966	1.16357	5.17566	64.9938	6.02223	2.27106e-07	8.80232e-07	Up	0.187465	0	0	3.71606	2.26684	3.76437	1	168321983	168323489	-	XLOC_001218	ENSBGRT00000000346	0	antisense	genic	intronic	nested	ENSBGRG00000000215
TCONS_00004252	61.6666	1.40484	6.01005	348.049	8.44315	1.85463e-09	1.08075e-08	Up	0.0874329	0	0	11.3286	3.96209	10.5205	1	172024642	172052460	-	XLOC_001242	ENSBGRT00000003323	0	antisense	genic	exonic	overlapping	ENSBGRG00000001791
TCONS_00004302	19.9035	1.41492	5.49615	219.281	7.77664	3.88164e-08	1.75956e-07	Up	0	0	0	0.793749	0.743112	0.963352	10	848399	857756	+	XLOC_001253	ENSBGRT00000033399	0	antisense	genic	intronic	nested	ENSBGRG00000018178
TCONS_00004303	41.8049	1.35508	5.81558	235.666	7.8806	6.04249e-09	3.19214e-08	Up	0	0.0242865	0	2.41813	2.28233	1.03082	10	1589110	1591483	+	XLOC_001254	ENSBGRT00000033889	0	antisense	genic	intronic	nested	ENSBGRG00000018460
TCONS_00004379	20.8083	1.38663	3.56373	30.7298	4.94157	0.000365628	0.000839621	Up	0.495258	0	0	5.54229	1.9423	4.98139	10	11386550	11517233	+	XLOC_001286	ENSBGRT00000023978	0	sense	genic	intronic	containing	ENSBGRG00000013139
TCONS_00004397	22.529	1.39859	5.68914	248.444	7.95678	1.27677e-08	6.31817e-08	Up	0	0	0	6.8369	4.39759	3.81574	10	12438000	12510037	+	XLOC_001292	ENSBGRT00000025950	75492	antisense	intergenic	upstream	divergent	ENSBGRG00000014104
TCONS_00004398	25.3344	1.48856	5.45841	279.202	8.12517	4.80415e-08	2.13043e-07	Up	0	0	0	8.44194	3.86169	9.772	10	12481209	12510004	+
TCONS_00004399	96.8523	0.780983	8.443	96.5928	6.59384	3.09285e-17	7.96337e-16	Up	0.586437	0.738638	0	23.3124	30.9679	28.4664	10	12481209	12510039	+
TCONS_00004400	18.0038	1.60907	4.74276	198.287	7.63145	2.10822e-06	6.95647e-06	Up	0	0	0	1.71966	6.41126	4.36374	10	12481224	12510039	+
TCONS_00004606	28.2329	1.27502	4.57922	57.2259	5.8386	4.66709e-06	1.44699e-05	Up	0	0	0.199486	2.21631	5.25455	2.08909	10	27022968	27025254	+	XLOC_001349	ENSBGRT00000042186	234	antisense	intergenic	upstream	divergent	ENSBGRG00000022850
TCONS_00004616	16.2699	0.936452	3.56283	10.101	3.33642	0.000366877	0.000842026	Up	0.129131	0.161583	0.396026	2.95639	0.840035	1.6947	10	28625827	28627872	+	XLOC_001353	ENSBGRT00000043746	337	antisense	intergenic	upstream	divergent	ENSBGRG00000023687
TCONS_00004626	63.4056	0.742226	5.05368	13.4635	3.75098	4.33371e-07	1.59544e-06	Up	0.530669	0.160775	0.629487	3.22343	3.08563	6.22103	10	29889524	29991040	+	XLOC_001359	ENSBGRT00000048666	336	antisense	intergenic	upstream	divergent	ENSBGRG00000026265
TCONS_00004632	46.7994	1.31636	4.98016	94.0704	6.55567	6.35321e-07	2.2817e-06	Up	0.202348	0	0	5.64046	2.0531	7.85681	10	31017805	31042479	+
TCONS_00004649	25.2677	1.39692	5.81326	278.327	8.12064	6.12694e-09	3.23064e-08	Up	0	0	0	1.79234	2.68165	2.54384	10	38722187	38800604	+
TCONS_00004650	43.1831	1.54669	5.75104	476.087	8.89508	8.86977e-09	4.53958e-08	Up	0	0	0	11.9834	10.1028	2.24107	10	38785464	38800094	+
TCONS_00004653	729.783	0.891299	9.00208	260.212	8.02354	2.21482e-19	7.47324e-18	Up	0.489116	0.06937	0.0412381	34.2292	39.2633	43.7024	10	39961055	39965437	+	XLOC_001371	ENSBGRT00000049133	5157	antisense	intergenic	downstream	convergent	ENSBGRG00000026528
TCONS_00004654	201.51	0.935938	9.26189	406.904	8.66855	2.00853e-20	7.89081e-19	Up	8.49912e-11	0.0865032	0.0473032	13.1119	9.82048	12.2386	10	39961091	39965673	+	XLOC_001371	ENSBGRT00000049134	4921	antisense	intergenic	downstream	convergent	ENSBGRG00000026528
TCONS_00004659	300.157	1.1684	8.41548	911.863	9.83267	3.91279e-17	9.89191e-16	Up	0	0.0515994	0.0448111	15.1084	13.1678	24.3726	10	40451008	40452961	+	XLOC_001373	ENSBGRT00000006733	362	antisense	intergenic	downstream	convergent	ENSBGRG00000003604
TCONS_00004662	11.011	1.55774	4.44373	121.278	6.92217	8.84137e-06	2.60693e-05	Up	0	0	0	2.11298	2.32582	3.10621	10	40916523	40936813	+	XLOC_001374	ENSBGRT00000006811	1203	antisense	intergenic	upstream	divergent	ENSBGRG00000003658
TCONS_00004693	143.192	0.949748	8.61055	289.587	8.17785	7.27124e-18	2.06958e-16	Up	0.065136	9.7468e-27	1.12523e-52	5.4428	5.20787	5.15861	10	48409060	48428278	+	XLOC_001388	ENSBGRT00000012061	0	antisense	genic	intronic	nested	ENSBGRG00000006508
TCONS_00004714	23.5884	1.46605	5.47259	260.128	8.02308	4.43495e-08	1.98352e-07	Up	0.019291	0	0	2.57221	1.97288	0.876207	10	49738198	49876402	+	XLOC_001397	ENSBGRT00000013705	13522	sense	intergenic	upstream	same_strand	ENSBGRG00000007272
TCONS_00004715	14.1888	1.5914	4.57988	156.324	7.2884	4.65254e-06	1.44301e-05	Up	0.0205537	0	0	1.13359	0.639985	1.66478	10	49738198	49876402	+	XLOC_001397	ENSBGRT00000013705	13522	sense	intergenic	upstream	same_strand	ENSBGRG00000007272
TCONS_00004716	39.4602	1.35948	6.44706	434.932	8.76465	1.14042e-10	8.38581e-10	Up	0.0258888	0	0	4.33669	2.56768	4.03791	10	49738229	49876346	+	XLOC_001397	ENSBGRT00000013839	13578	sense	intergenic	upstream	same_strand	ENSBGRG00000007272
TCONS_00004762	211.965	0.852823	8.20148	127.505	6.99441	2.37443e-16	5.09468e-15	Up	0.149611	0.0484095	2.42725e-40	7.05274	6.09896	5.53343	10	51633180	51752425	+	XLOC_001405	ENSBGRT00000019381	0	antisense	genic	exonic	overlapping	ENSBGRG00000010459
TCONS_00004814	1092.53	0.592009	15.4001	555.262	9.11703	1.63302e-53	9.11009e-51	Up	0.331616	0.0825859	0.205288	75.901	96.2209	70.4396	10	57991990	57996278	+	XLOC_001422	ENSBGRT00000010923	15896	sense	intergenic	upstream	same_strand	ENSBGRG00000005878
TCONS_00004826	8.00511	1.66453	3.88308	88.2493	6.46351	0.00010314	0.000257635	Up	0	0	0	1.09355	0.602262	0.94688	10	58854864	58858059	+	XLOC_001426	ENSBGRT00000013853	0	antisense	genic	exonic	nested	ENSBGRG00000007399
TCONS_00004841	21.3749	1.44518	5.45212	235.453	7.87929	4.9773e-08	2.19789e-07	Up	0	0	0	4.56654	8.8888	5.94803	10	62585121	62616108	+	XLOC_001437	ENSBGRT00000017571	37	antisense	intergenic	upstream	divergent	ENSBGRG00000009545
TCONS_00004843	9.71988	1.745	3.86486	107.202	6.74418	0.000111155	0.000276746	Up	2.20072e-62	0	0	1.9277	1.72146	0.473197	10	63168297	63179541	+
TCONS_00004844	19.7842	1.96943	3.94428	217.966	7.76796	8.00415e-05	0.000203459	Up	0	0	0	2.59088	0.628077	9.39101	10	63168306	63179510	+
TCONS_00004882	29.2888	1.43044	5.82637	322.746	8.33426	5.6645e-09	3.00765e-08	Up	0	0	0	6.69853	4.14685	8.44926	10	64759999	64763270	+	XLOC_001443	ENSBGRT00000021093	0	antisense	genic	intronic	nested	ENSBGRG00000010492
TCONS_00004889	132.888	0.573339	3.61127	4.20026	2.07048	0.000304701	0.000708458	Up	3.94342	1.48766	1.69398	7.63504	7.75076	6.03629	10	67265251	67267958	+	XLOC_001447	ENSBGRT00000023542	0	sense	genic	intronic	overlapping	ENSBGRG00000012881
TCONS_00005049	29.175	1.31732	4.90604	88.2072	6.46282	9.29333e-07	3.23623e-06	Up	0.0384157	0	0.0401504	0.697327	1.47186	2.15427	10	84426928	84433023	+	XLOC_001501	ENSBGRT00000039868	0	antisense	genic	intronic	nested	ENSBGRG00000021416
TCONS_00005080	1555.24	0.35786	3.99847	2.69613	1.43089	6.37531e-05	0.000164149	Up	73.0262	49.0066	46.2845	120.189	102.079	96.0499	10	92531275	92556944	+	XLOC_001510	ENSBGRT00000042197	0	sense	genic	intronic	containing	ENSBGRG00000022858
TCONS_00005091	51.3779	0.702141	5.9685	18.2615	4.19073	2.39441e-09	1.36593e-08	Up	0.352372	1.11412	0.179262	8.12187	6.98097	5.46472	10	94833843	94866983	+	XLOC_001516	ENSBGRT00000042734	366	antisense	intergenic	upstream	divergent	ENSBGRG00000023138
TCONS_00005130	93.274	1.28376	7.79374	1027.76	10.0053	6.50531e-15	1.05907e-13	Up	0	0	0	6.20574	7.48426	7.77736	10	96424817	96427193	+	XLOC_001530	ENSBGRT00000015827	29306	sense	intergenic	downstream	same_strand	ENSBGRG00000008670
TCONS_00005134	81.9773	1.28103	6.91184	462.816	8.8543	4.78424e-12	4.52368e-11	Up	0.142251	0	0	14.1296	19.917	16.7815	10	96956998	96959323	+	XLOC_001534	ENSBGRT00000016093	0	antisense	genic	intronic	nested	ENSBGRG00000008750
TCONS_00005156	33.5947	1.33594	6.38696	370.304	8.53257	1.69216e-10	1.19797e-09	Up	0	0	0	5.33418	5.73935	3.54745	10	97811837	97813895	+	XLOC_001543	ENSBGRT00000022733	8209	sense	intergenic	upstream	same_strand	ENSBGRG00000012428
TCONS_00005200	51.6314	1.29363	7.07509	569.112	9.15257	1.49348e-12	1.55055e-11	Up	0	0	0	9.9089	7.53274	8.06324	10	99795599	99797217	+
TCONS_00005201	34.3877	1.44464	5.92961	379.033	8.56618	3.0365e-09	1.69058e-08	Up	0	0	0	10.2241	4.2296	9.71582	10	100521353	100521870	+
TCONS_00005204	23.2837	0.874131	5.16208	22.8217	4.51233	2.44222e-07	9.41339e-07	Up	0.291776	0	0.302943	3.51756	3.95362	2.9782	10	101433827	101435786	+	XLOC_001562	ENSBGRT00000028345	50148	antisense	intergenic	upstream	divergent	ENSBGRG00000015040
TCONS_00005214	17.0219	1.42764	5.28917	187.537	7.55103	1.2287e-07	5.03516e-07	Up	0	0	0	4.45509	4.31736	5.13108	10	103162667	103188781	+	XLOC_001565	ENSBGRT00000030109	0	sense	genic	intronic	nested	ENSBGRG00000015642
TCONS_00005215	19.4011	1.33357	3.92162	37.5245	5.22976	8.79542e-05	0.000222155	Up	0	0.456927	0	5.59618	2.15912	2.57466	10	103316924	103328323	+	XLOC_001567	ENSBGRT00000030182	0	sense	genic	intronic	nested	ENSBGRG00000015642
TCONS_00005272	29.1076	1.55335	5.35951	320.729	8.32521	8.34497e-08	3.52324e-07	Up	0	0	0	2.49225	1.15588	4.09036	10	106180781	106187642	+	XLOC_001580	ENSBGRT00000049457	0	antisense	genic	intronic	nested	ENSBGRG00000026679
TCONS_00005325	21.0401	1.56063	5.03477	231.91	7.85742	4.78435e-07	1.74523e-06	Up	0	0	0	1.70239	0.570765	1.70143	10	34964	38001	-	XLOC_001606	ENSBGRT00000029265	0	antisense	genic	exonic	nested	ENSBGRG00000015947
TCONS_00005332	40.5652	1.3415	6.56289	447.004	8.80414	5.2776e-11	4.11201e-10	Up	0	0	0	4.59683	6.73278	3.94313	10	249919	284238	-	XLOC_001609	ENSBGRT00000031662	0	antisense	genic	exonic	overlapping	ENSBGRG00000017268
TCONS_00005369	38.4014	1.47883	5.89976	423.061	8.72472	3.64027e-09	1.99592e-08	Up	0	0	0	2.84068	2.78894	6.35697	10	4468266	4489386	-	XLOC_001628	ENSBGRT00000038202	0	antisense	genic	intronic	nested	ENSBGRG00000020657
TCONS_00005446	76.4507	0.435869	4.30722	3.67408	1.87738	1.65319e-05	4.67835e-05	Up	1.29502	2.09805	1.32149	4.55654	2.9659	4.25711	10	10635077	10636978	-	XLOC_001651	ENSBGRT00000043633	39810	sense	intergenic	downstream	same_strand	ENSBGRG00000023630
TCONS_00005447	1490.93	0.329508	7.35836	5.36893	2.42463	1.86184e-13	2.32189e-12	Up	33.4673	29.3871	43.6585	139.676	113.546	140.513	10	10635083	10636397	-	XLOC_001651	ENSBGRT00000043633	40391	sense	intergenic	downstream	same_strand	ENSBGRG00000023630
TCONS_00005476	13.5837	1.51204	4.77892	149.7	7.22593	1.76243e-06	5.86635e-06	Up	0	0	0	3.74157	2.35067	3.85245	10	11328512	11355694	-	XLOC_001663	ENSBGRT00000022912	0	antisense	genic	exonic	nested	ENSBGRG00000011029
TCONS_00005477	50.3741	1.40107	6.50706	555.199	9.11686	7.66356e-11	5.8405e-10	Up	0	0	0	8.42363	3.99053	8.65708	10	11332529	11355694	-	XLOC_001663	ENSBGRT00000023013	0	antisense	genic	exonic	nested	ENSBGRG00000011029
TCONS_00005492	19.0468	1.52766	5.04883	209.803	7.71289	4.44528e-07	1.6315e-06	Up	0	0	0	3.36901	3.09502	6.39635	10	12563769	12574279	-
TCONS_00005498	122.882	0.40092	7.57965	8.21828	3.03884	3.46489e-14	4.93098e-13	Up	0.704394	0.597458	0.47145	2.97203	3.73665	3.41373	10	13956366	13961419	-	XLOC_001671	ENSBGRT00000029913	0	antisense	genic	exonic	overlapping	ENSBGRG00000015909
TCONS_00005503	27.8669	1.57097	4.64268	156.879	7.29351	3.43918e-06	1.09343e-05	Up	0.114248	0	0	13.45	2.24116	4.5285	10	15225019	15244893	-	XLOC_001676	ENSBGRT00000032847	0	antisense	genic	intronic	overlapping	ENSBGRG00000017504
TCONS_00005504	16.9686	1.51804	4.32784	94.9978	6.56982	1.50576e-05	4.28723e-05	Up	0.0682916	0	0	1.31335	3.78345	3.36506	10	15225019	15245127	-	XLOC_001676	ENSBGRT00000032847	0	antisense	genic	intronic	overlapping	ENSBGRG00000017504
TCONS_00005505	43.8093	1.37488	6.48406	482.639	8.9148	8.92879e-11	6.69499e-10	Up	0	0	0	10.2786	11.7601	17.1076	10	15232278	15244874	-	XLOC_001676	ENSBGRT00000032227	0	antisense	genic	intronic	overlapping	ENSBGRG00000017504
TCONS_00005509	10.9678	1.87304	3.69265	120.799	6.91647	0.000221932	0.000528192	Up	0	0	0	1.90385	1.00655	5.57731	10	15914152	15925486	-	XLOC_001680	ENSBGRT00000034150	44088	antisense	intergenic	upstream	divergent	ENSBGRG00000018550
TCONS_00005510	75.3799	1.27289	7.61903	830.725	9.69823	2.55584e-14	3.726e-13	Up	0	0	0	15.9055	18.592	13.5764	10	15914152	15925523	-	XLOC_001680	ENSBGRT00000034150	44051	antisense	intergenic	upstream	divergent	ENSBGRG00000018550
TCONS_00005511	82.8296	1.09176	6.07678	99.3451	6.63438	1.22618e-09	7.40841e-09	Up	0.0445494	0.0462973	0.0216693	3.51364	5.59651	0.633807	10	16087675	16091552	-	XLOC_001681	ENSBGRT00000034521	0	antisense	genic	exonic	overlapping	ENSBGRG00000018550
TCONS_00005513	139.673	0.936076	7.90065	168.384	7.39561	2.77447e-15	4.89805e-14	Up	0.0553666	0.0603948	0.0251656	4.63397	2.88951	8.48133	10	16087776	16091556	-	XLOC_001681	ENSBGRT00000034459	0	antisense	genic	exonic	overlapping	ENSBGRG00000018550
TCONS_00005562	93.6417	1.26798	7.1347	528.841	9.04669	9.69999e-13	1.04331e-11	Up	0	0.0983476	0	13.3749	11.6827	14.2271	10	22848288	22888950	-	XLOC_001697	ENSBGRT00000034855	0	antisense	genic	exonic	nested	ENSBGRG00000015268
TCONS_00005563	28.8635	1.677	4.37812	162.251	7.34209	1.1971e-05	3.45902e-05	Up	0	0.0452073	0	0.442516	1.61777	3.86934	10	22882616	22888938	-	XLOC_001697	ENSBGRT00000035457	0	antisense	genic	exonic	nested	ENSBGRG00000015268
TCONS_00005616	12.6168	1.65298	4.30692	139.029	7.11924	1.65542e-05	4.68308e-05	Up	0	0	0	2.19616	0.96427	2.9024	10	28848418	28851446	-	XLOC_001718	ENSBGRT00000045014	0	antisense	genic	exonic	overlapping	ENSBGRG00000023879
TCONS_00005694	24.4614	1.35042	5.97937	269.596	8.07466	2.23996e-09	1.28208e-08	Up	0	0	0	2.86108	2.8765	2.37494	10	30286370	30300610	-	XLOC_001729	ENSBGRT00000048708	96449	antisense	intergenic	downstream	convergent	ENSBGRG00000026330
TCONS_00005695	127.833	1.37923	7.58414	1408.81	10.4603	3.34701e-14	4.77949e-13	Up	0	0	0	10.8598	5.81719	14.3556	10	30513047	30529118	-
TCONS_00005701	44.2661	0.981128	4.51038	21.485	4.42526	6.47119e-06	1.95138e-05	Up	0.416691	0.0723098	0.0356154	2.26929	3.23712	2.85819	10	35328926	35333133	-
TCONS_00005704	25.3568	1.01131	5.18556	37.9028	5.24423	2.15364e-07	8.39389e-07	Up	0.227377	0	0.247464	7.20997	3.50861	3.55981	10	35379600	35396792	-
TCONS_00005706	29.3181	1.4503	5.74753	323.063	8.33567	9.05558e-09	4.62055e-08	Up	0	0	0	3.93206	2.29413	5.20029	10	36813273	36823181	-	XLOC_001739	ENSBGRT00000048859	1417	antisense	intergenic	downstream	convergent	ENSBGRG00000026399
TCONS_00005784	68.807	1.33446	7.16862	758.085	9.56622	7.57595e-13	8.37458e-12	Up	0	0	0	12.228	17.9185	19.6475	10	45722495	45723237	-	XLOC_001765	ENSBGRT00000008836	0	antisense	genic	intronic	nested	ENSBGRG00000004803
TCONS_00005790	12.5021	1.50544	4.71995	137.72	7.10559	2.359e-06	7.72003e-06	Up	0	0	0	2.1112	2.23797	2.80861	10	46683589	46690711	-	XLOC_001768	ENSBGRT00000009458	20790	antisense	intergenic	upstream	divergent	ENSBGRG00000005146
TCONS_00005809	177.819	0.381998	5.90219	4.77211	2.25463	3.58705e-09	1.96958e-08	Up	1.66635	3.39138	1.87358	8.50195	7.11025	6.87563	10	48407511	48409848	-	XLOC_001778	ENSBGRT00000012030	0	sense	genic	intronic	nested	ENSBGRG00000006508
TCONS_00005811	8.35294	1.80054	3.62371	92.0694	6.52465	0.000290406	0.000678235	Up	0	0	0	1.11519	0.346197	1.11523	10	48484144	48485775	-	XLOC_001779	ENSBGRT00000012277	0	antisense	genic	intronic	nested	ENSBGRG00000006590
TCONS_00005891	212.903	0.30882	3.72701	2.22064	1.15098	0.000193763	0.000465654	Up	4.14675	5.84275	5.18715	10.1838	7.09327	6.12605	10	50712244	50715213	-	XLOC_001801	ENSBGRT00000017315	0	sense	genic	intronic	nested	ENSBGRG00000009411
TCONS_00006029	71.3445	0.498156	4.51462	4.75349	2.24899	6.34299e-06	1.91549e-05	Up	1.64837	1.99802	1.08074	4.30563	4.49971	6.41297	10	57808657	57810703	-	XLOC_001837	ENSBGRT00000010677	0	antisense	genic	exonic	overlapping	ENSBGRG00000005754
TCONS_00006035	97.7122	1.38747	6.5646	551.881	9.10821	5.21714e-11	4.07629e-10	Up	0.0506965	0	0	4.37535	3.33003	8.25136	10	58130559	58143853	-	XLOC_001840	ENSBGRT00000011290	1915	sense	intergenic	upstream	same_strand	ENSBGRG00000006132
TCONS_00006084	39.1054	1.19233	4.92504	58.5771	5.87226	8.43443e-07	2.9637e-06	Up	0.708453	0	0	6.67754	12.9069	10.8097	10	64986003	64987881	-	XLOC_001857	ENSBGRT00000020879	84454	sense	intergenic	upstream	same_strand	ENSBGRG00000010492
TCONS_00006114	18.8188	1.53429	5.01579	207.315	7.69568	5.28163e-07	1.9166e-06	Up	0	0	0	2.50332	1.83808	4.28641	10	70862793	70867420	-
TCONS_00006118	37.9655	1.51303	5.7556	418.296	8.70838	8.63333e-09	4.42399e-08	Up	0	0	0	4.25189	2.96877	8.87193	10	71763588	71765815	-	XLOC_001869	ENSBGRT00000007054	32452	antisense	intergenic	downstream	convergent	ENSBGRG00000003767
TCONS_00006196	76.9322	1.43907	3.73996	41.7021	5.38205	0.000184051	0.000443333	Up	0.72661	0	0	7.13057	6.92322	8.07883	10	81259713	81263078	-	XLOC_001898	ENSBGRT00000017409	36196	sense	intergenic	downstream	same_strand	ENSBGRG00000009400
TCONS_00006283	17.6329	1.43198	5.30891	194.314	7.60224	1.10286e-07	4.55739e-07	Up	0	0	0	3.30776	4.3899	2.56488	10	93575050	93628199	-
TCONS_00006309	17.5483	1.41775	5.35698	193.323	7.59487	8.46234e-08	3.5674e-07	Up	0	0	0	1.95065	2.42083	2.22124	10	95172781	95173731	-	XLOC_001937	ENSBGRT00000042774	14712	antisense	intergenic	downstream	convergent	ENSBGRG00000023164
TCONS_00006339	18.2001	1.40624	5.43889	200.63	7.64839	5.36134e-08	2.35752e-07	Up	0	0	0	0.846943	0.62235	0.673153	10	96329309	96332429	-	XLOC_001949	ENSBGRT00000015827	26282	antisense	intergenic	upstream	divergent	ENSBGRG00000008670
TCONS_00006340	24.475	1.61552	4.9981	269.576	8.07455	5.78977e-07	2.09372e-06	Up	0	0	0	0.684378	1.41792	2.71314	10	96330060	96332429	-	XLOC_001949	ENSBGRT00000015827	26282	antisense	intergenic	upstream	divergent	ENSBGRG00000008670
TCONS_00006341	70.35	1.50449	6.38001	775.327	9.59866	1.7708e-10	1.24626e-09	Up	0	0	0	16.6349	5.14287	20.8735	10	96331375	96332429	-	XLOC_001949	ENSBGRT00000015827	26282	antisense	intergenic	upstream	divergent	ENSBGRG00000008670
TCONS_00006344	25.1484	1.36593	5.9403	277.057	8.11404	2.84498e-09	1.59243e-08	Up	0	0	0	2.09468	2.602	2.3861	10	96501905	96504163	-
TCONS_00006354	103.064	1.28985	7.86912	1136.2	10.15	3.57133e-15	6.12395e-14	Up	0	0	0	12.3059	7.81908	6.99329	10	97268303	97279476	-	XLOC_001953	ENSBGRT00000017033	195	sense	intergenic	upstream	same_strand	ENSBGRG00000009297
TCONS_00006355	18.2544	1.42248	5.38017	201.296	7.65318	7.44167e-08	3.17876e-07	Up	0	0	0	1.99549	1.47968	1.10689	10	97268303	97279535	-	XLOC_001953	ENSBGRT00000017033	195	sense	intergenic	upstream	same_strand	ENSBGRG00000009297
TCONS_00006382	113.03	1.26112	8.15349	1245.54	10.2826	3.53575e-16	7.3947e-15	Up	0	0	0	5.4848	6.28634	5.80953	10	97761195	97764290	-	XLOC_001957	ENSBGRT00000022537	5353	antisense	intergenic	downstream	convergent	ENSBGRG00000012262
TCONS_00006383	245.059	1.23202	8.471	1385.75	10.4365	2.43289e-17	6.44001e-16	Up	0	0	0.042963	12.7562	12.3031	11.4552	10	97761445	97764290	-	XLOC_001957	ENSBGRT00000022602	5603	antisense	intergenic	downstream	convergent	ENSBGRG00000012262
TCONS_00006384	114.161	0.798667	8.90418	138.282	7.11147	5.3782e-19	1.73095e-17	Up	0.110596	0	0.0366341	5.96932	5.24749	4.66609	10	97761977	97764269	-	XLOC_001957	ENSBGRT00000022602	6135	antisense	intergenic	downstream	convergent	ENSBGRG00000012262
TCONS_00006410	87.414	1.26338	7.08202	493.616	8.94724	1.42072e-12	1.48236e-11	Up	0.0401019	0	0	8.35289	10.3955	8.47101	10	98755842	98777044	-	XLOC_001964	ENSBGRT00000025676	1909	antisense	intergenic	downstream	convergent	ENSBGRG00000013963
TCONS_00006411	59.3343	1.79111	4.68254	334.75	8.38694	2.83345e-06	9.15408e-06	Up	0.038713	0	0	2.74097	0.704318	13.5014	10	98755864	98777061	-	XLOC_001964	ENSBGRT00000025676	1931	antisense	intergenic	downstream	convergent	ENSBGRG00000013963
TCONS_00006447	30.8079	1.313	5.66548	173.5	7.43879	1.46613e-08	7.17138e-08	Up	0	0	0.083632	4.06678	3.24257	2.75111	10	102132422	102169827	-	XLOC_001977	ENSBGRT00000030109	0	antisense	genic	intronic	nested	ENSBGRG00000015642
TCONS_00006698	304.619	1.32211	5.33191	132.454	7.04935	9.71866e-08	4.05413e-07	Up	0.662534	0.00573068	0.1065	5.71867	54.3412	17.0731	10	113166576	113169852	-	XLOC_002034	ENSBGRT00000011783	908	sense	intergenic	downstream	same_strand	ENSBGRG00000006364
TCONS_00006699	224.858	1.34575	4.83959	91.3213	6.51288	1.30105e-06	4.41848e-06	Up	0.588111	0.00653615	0.208593	1.98059	33.4666	20.1293	10	113166576	113169852	-	XLOC_002034	ENSBGRT00000011783	908	sense	intergenic	downstream	same_strand	ENSBGRG00000006364
TCONS_00006806	68.9244	1.41989	6.73916	759.479	9.56887	1.59308e-11	1.36587e-10	Up	0	0	0	9.16798	6.79868	16.4865	11	1167346	1170085	+	XLOC_002060	ENSBGRT00000006880	1034	sense	intergenic	upstream	same_strand	ENSBGRG00000003690
TCONS_00006849	34.0058	1.38364	6.17892	374.651	8.5494	6.454e-10	4.12268e-09	Up	0	0	0	5.12025	4.77799	7.33856	11	1986216	1997270	+	XLOC_002072	ENSBGRT00000020559	0	antisense	genic	exonic	overlapping	ENSBGRG00000011238
TCONS_00006850	18.9479	1.56165	4.93488	208.884	7.70656	8.02002e-07	2.82813e-06	Up	0	0	0	3.70801	1.2399	3.1187	11	2019201	2028946	+	XLOC_002073	ENSBGRT00000020559	29252	antisense	intergenic	upstream	divergent	ENSBGRG00000011238
TCONS_00006910	24.4875	1.41597	5.70359	269.869	8.07611	1.17308e-08	5.85699e-08	Up	0	0	0	2.77147	1.74195	2.92258	11	2789116	2820476	+	XLOC_002083	ENSBGRT00000039062	39	antisense	intergenic	upstream	divergent	ENSBGRG00000020932
TCONS_00006911	16.1695	1.49949	4.98686	178.249	7.47775	6.13672e-07	2.21059e-06	Up	0	0	0	5.40599	2.65201	4.55495	11	2789287	2838178	+	XLOC_002083	ENSBGRT00000039062	210	antisense	intergenic	upstream	divergent	ENSBGRG00000020932
TCONS_00006954	223.537	0.446805	7.73486	10.9737	3.45598	1.03515e-14	1.61306e-13	Up	0.962417	1.83827	2.24818	13.2861	10.2925	13.9648	11	4454224	4458114	+	XLOC_002090	ENSBGRT00000023980	0	sense	genic	exonic	overlapping	ENSBGRG00000012887
TCONS_00007088	100.202	1.33379	7.57893	1104.16	10.1087	3.48408e-14	4.94149e-13	Up	0	0	0	6.96153	6.22222	10.4182	11	7002272	7015059	+	XLOC_002104	ENSBGRT00000036445	85245	sense	intergenic	downstream	same_strand	ENSBGRG00000018260
TCONS_00007089	71.0482	1.28844	7.46064	782.85	9.61259	8.6101e-14	1.14183e-12	Up	0	0	0	4.92054	5.54144	5.83461	11	7002286	7015059	+	XLOC_002104	ENSBGRT00000036741	85259	sense	intergenic	downstream	same_strand	ENSBGRG00000018260
TCONS_00007155	70.6831	1.49724	5.77116	399.149	8.64078	7.87294e-09	4.07174e-08	Up	0.01409	0	0.0256669	4.50918	4.60884	0.796539	11	12027498	12040232	+	XLOC_002124	ENSBGRT00000046805	0	antisense	genic	exonic	overlapping	ENSBGRG00000025307
TCONS_00007156	57.9632	1.84895	4.04098	177.488	7.47158	5.3229e-05	0.00013876	Up	0.0213317	0	0.0488215	3.07858	0.0187284	5.46295	11	12027498	12040232	+	XLOC_002124	ENSBGRT00000046805	0	antisense	genic	exonic	overlapping	ENSBGRG00000025307
TCONS_00007157	32.0175	1.30772	5.04662	96.9776	6.59958	4.49696e-07	1.64902e-06	Up	0.0215906	0	0.0498873	1.78691	2.66447	0.639134	11	12027509	12040232	+	XLOC_002124	ENSBGRT00000046813	0	antisense	genic	exonic	overlapping	ENSBGRG00000025307
TCONS_00007158	113.183	1.93961	4.80557	639.558	9.32093	1.54312e-06	5.17135e-06	Up	0.0142241	0	0.0260526	7.07816	0.0793265	7.86462	11	12027509	12040232	+	XLOC_002124	ENSBGRT00000046805	0	antisense	genic	exonic	overlapping	ENSBGRG00000025307
TCONS_00007159	56.4114	1.33092	6.97237	621.521	9.27966	3.11652e-12	3.04662e-11	Up	0	0	0	8.74121	14.7584	11.1241	11	12031919	12040232	+	XLOC_002124	ENSBGRT00000046805	236	antisense	intergenic	upstream	divergent	ENSBGRG00000025307
TCONS_00007268	13.2302	1.89645	3.79044	145.856	7.1884	0.000150378	0.000367513	Up	0	0	0	3.51406	0.354831	2.79904	11	17161275	17178264	+	XLOC_002164	ENSBGRT00000015372	0	antisense	genic	intronic	nested	ENSBGRG00000007931
TCONS_00007269	236.513	1.30423	7.96256	1337.22	10.385	1.68519e-15	3.08188e-14	Up	0.0291169	0	0	6.56186	12.6962	10.1126	11	17193377	17196531	+	XLOC_002165	ENSBGRT00000015372	0	antisense	genic	intronic	nested	ENSBGRG00000007931
TCONS_00007308	14.0631	1.64077	4.43492	155.062	7.2767	9.21073e-06	2.7082e-05	Up	0	0	0	6.75548	1.93772	4.88077	11	19902512	19903114	+	XLOC_002174	ENSBGRT00000021505	0	sense	genic	intronic	nested	ENSBGRG00000011765
TCONS_00007320	35.8391	1.40426	6.14208	394.82	8.62505	8.1446e-10	5.109e-09	Up	0	0	0	5.66395	6.02946	9.67836	11	20453238	20467413	+	XLOC_002177	ENSBGRT00000023595	0	antisense	genic	intronic	overlapping	ENSBGRG00000012624
TCONS_00007322	1003.29	0.29113	6.0705	3.40417	1.7673	1.27516e-09	7.66014e-09	Up	52.3032	53.5633	41.1191	106.877	115.023	121.831	11	20605579	20607455	+	XLOC_002178	ENSBGRT00000024102	0	sense	genic	exonic	containing	ENSBGRG00000013178
TCONS_00007383	26581.8	0.963741	6.48759	76.2339	6.25236	8.72187e-11	6.56336e-10	Up	281.275	16.3763	180.726	6723.09	8241.27	10795.3	11	28710897	28752626	+	XLOC_002200	ENSBGRT00000028671	0	antisense	genic	intronic	containing	ENSBGRG00000015577
TCONS_00007428	82.2982	1.2569	6.33379	249.158	7.96092	2.39205e-10	1.64611e-09	Up	0	0.149728	0.123063	6.40609	10.8125	18.0885	11	29146242	29147750	+	XLOC_002204	ENSBGRT00000032986	42085	antisense	intergenic	downstream	convergent	ENSBGRG00000017893
TCONS_00007441	12.992	1.56418	4.57828	143.138	7.16126	4.68818e-06	1.45245e-05	Up	0	0	0	2.38763	1.58356	3.22475	11	30179992	30212543	+	XLOC_002209	ENSBGRT00000041725	7883	antisense	intergenic	upstream	divergent	ENSBGRG00000022417
TCONS_00007545	214.51	1.34259	8.34723	2363.86	11.2069	6.98806e-17	1.66125e-15	Up	0	1.26485e-21	5.95362e-14	19.0821	36.9601	37.974	11	34565500	34578597	+	XLOC_002232	ENSBGRT00000008521	16690	sense	intergenic	upstream	same_strand	ENSBGRG00000004627
TCONS_00007546	2868.23	0.482068	19.3634	645.599	9.33449	1.57037e-83	2.19014e-80	Up	0.145066	0.0703834	0.0614927	42.5335	41.4969	42.2951	11	34565500	34578597	+	XLOC_002232	ENSBGRT00000008521	16690	sense	intergenic	upstream	same_strand	ENSBGRG00000004627
TCONS_00007551	2911.49	0.480154	19.4857	655.35	9.35612	1.45221e-84	2.43043e-81	Up	0.145475	0.0704058	0.0615031	42.9763	42.8334	42.5084	11	34565502	34578597	+	XLOC_002232	ENSBGRT00000008521	16690	sense	intergenic	upstream	same_strand	ENSBGRG00000004627
TCONS_00007555	452.05	1.24256	9.88495	4982.29	12.2826	4.83838e-23	2.8313e-21	Up	0	0	1.8628e-14	22.2741	17.0529	18.9927	11	34565509	34578597	+	XLOC_002232	ENSBGRT00000008521	16690	sense	intergenic	upstream	same_strand	ENSBGRG00000004627
TCONS_00007655	24.7005	1.52167	5.31593	272.313	8.08912	1.06111e-07	4.4001e-07	Up	0	0	0	7.12796	2.19177	5.48486	11	38974763	38979353	+	XLOC_002267	ENSBGRT00000019885	0	antisense	genic	intronic	nested	ENSBGRG00000010472
TCONS_00007775	54.2331	1.30777	7.05264	597.668	9.2232	1.7556e-12	1.78287e-11	Up	0	0	0	3.37883	2.66258	3.48342	11	46356999	46383556	+	XLOC_002295	ENSBGRT00000016129	0	antisense	genic	intronic	overlapping	ENSBGRG00000008774
TCONS_00007782	61.3047	1.28372	7.32263	675.669	9.40017	2.43154e-13	2.95314e-12	Up	1.99506e-05	1.91871e-06	0.000352506	0.551619	0.605855	0.41776	11	46874755	46889932	+	XLOC_002298	ENSBGRT00000017410	56589	antisense	intergenic	upstream	divergent	ENSBGRG00000009477
TCONS_00007783	61.3047	1.28372	7.32263	675.669	9.40017	2.43154e-13	2.95314e-12	Up	1.99506e-05	1.91871e-06	0.000352506	0.551619	0.605855	0.41776	11	46874755	46889932	+	XLOC_002298	ENSBGRT00000017410	56589	antisense	intergenic	upstream	divergent	ENSBGRG00000009477
TCONS_00007786	225.076	1.28983	7.99597	1272.48	10.3134	1.28557e-15	2.41204e-14	Up	4.43641e-05	0.0061103	0.00142861	0.889517	1.61109	1.11826	11	46874770	46897939	+	XLOC_002298	ENSBGRT00000017552	49745	sense	intergenic	upstream	same_strand	ENSBGRG00000009541
TCONS_00007787	1154.5	1.16402	7.57541	451.301	8.81795	3.57992e-14	5.04323e-13	Up	9.75794e-05	0.00611311	0.056413	7.74528	5.51339	5.45767	11	46874770	46897939	+	XLOC_002298	ENSBGRT00000017552	49745	sense	intergenic	upstream	same_strand	ENSBGRG00000009541
TCONS_00007788	1507.2	1.24545	10.4845	8527.44	13.0579	1.01797e-25	7.21894e-24	Up	4.43015e-05	0.00610974	0.00142755	7.64462	7.55276	8.92116	11	46874770	46897941	+	XLOC_002298	ENSBGRT00000017552	49743	sense	intergenic	upstream	same_strand	ENSBGRG00000009541
TCONS_00007791	380.632	1.23949	8.93264	2152.71	11.0719	4.15975e-19	1.35972e-17	Up	4.43825e-05	0.00611429	0.00142953	1.90573	2.15723	2.06192	11	46874795	46897941	+	XLOC_002298	ENSBGRT00000017552	49743	sense	intergenic	upstream	same_strand	ENSBGRG00000009541
TCONS_00007792	1292.77	1.27548	10.8183	14248.1	13.7985	2.81959e-27	2.39642e-25	Up	2.04336e-05	1.94815e-06	0.000365569	13.1496	7.91503	11.8429	11	46874797	46889932	+	XLOC_002298	ENSBGRT00000017410	56631	antisense	intergenic	upstream	divergent	ENSBGRG00000009477
TCONS_00007795	2220.86	0.788613	13.8372	1927.03	10.9122	1.52099e-43	3.74342e-41	Up	0.0212103	0.0062646	0.00149405	11.2508	12.9711	11.6645	11	46874852	46897941	+	XLOC_002298	ENSBGRT00000017552	49743	sense	intergenic	upstream	same_strand	ENSBGRG00000009541
TCONS_00007796	2220.86	0.788613	13.8372	1927.03	10.9122	1.52099e-43	3.74342e-41	Up	0.0212103	0.0062646	0.00149405	11.2508	12.9711	11.6645	11	46874852	46897941	+	XLOC_002298	ENSBGRT00000017552	49743	sense	intergenic	upstream	same_strand	ENSBGRG00000009541
TCONS_00007798	237.152	1.32155	8.58997	2614.12	11.3521	8.69893e-18	2.41836e-16	Up	7.85665e-23	3.75831e-19	1.46453e-19	5.56515	2.78294	2.41132	11	46890003	46897941	+	XLOC_002298	ENSBGRT00000017552	49743	sense	intergenic	upstream	same_strand	ENSBGRG00000009541
TCONS_00007909	26.2309	1.76866	4.62195	288.946	8.17466	3.80146e-06	1.19995e-05	Up	0	0	0	1.17548	6.2936	10.2465	11	52903834	52921234	+
TCONS_00007922	28.1878	1.44082	5.74575	310.528	8.27858	9.1514e-09	4.65808e-08	Up	0	2.85556e-09	0	1.77013	3.98791	2.26557	11	53722826	53726608	+	XLOC_002323	ENSBGRT00000038570	0	antisense	genic	exonic	overlapping	ENSBGRG00000020659
TCONS_00007923	77.9149	1.31051	7.43654	858.482	9.74564	1.03355e-13	1.35773e-12	Up	0	2.63064e-20	0	8.83657	10.7223	12.7072	11	53722826	53726609	+	XLOC_002323	ENSBGRT00000038570	0	antisense	genic	exonic	overlapping	ENSBGRG00000020659
TCONS_00007924	49.5925	1.43356	6.34348	546.392	9.09379	2.24625e-10	1.55088e-09	Up	0	3.36536e-21	0	4.04987	11.2891	6.21423	11	53722826	53726609	+	XLOC_002323	ENSBGRT00000038570	0	antisense	genic	exonic	overlapping	ENSBGRG00000020659
TCONS_00007925	116.191	1.1086	4.31622	27.5691	4.78498	1.58722e-05	4.50385e-05	Up	0.175926	0.694593	0	7.33759	4.68167	4.01493	11	53722852	53726603	+	XLOC_002323	ENSBGRT00000038470	0	antisense	genic	intronic	overlapping	ENSBGRG00000020659
TCONS_00008102	111.602	0.777086	7.99055	73.9942	6.20934	1.34338e-15	2.50366e-14	Up	0.137201	0.0934845	0	4.34787	4.80807	3.06424	11	62574406	62581128	+	XLOC_002366	ENSBGRT00000016701	0	antisense	genic	exonic	overlapping	ENSBGRG00000009116
TCONS_00008262	75.9265	1.33705	7.26101	836.563	9.70833	3.84209e-13	4.52189e-12	Up	3.06852e-07	0.0206933	0.0051065	7.24135	13.6211	10.5631	11	69260663	69266257	+	XLOC_002407	ENSBGRT00000010840	0	sense	genic	exonic	containing	ENSBGRG00000005885
TCONS_00008322	107.3	1.37167	7.44174	1182.5	10.2076	9.93651e-14	1.31149e-12	Up	0	0	0	26.0364	14.8686	34.1734	11	71830669	71850558	+	XLOC_002422	ENSBGRT00000015790	0	antisense	genic	intronic	overlapping	ENSBGRG00000008321
TCONS_00008380	128.537	1.29816	8.06378	1416.44	10.4681	7.39719e-16	1.44288e-14	Up	0	0	0	6.06416	5.65854	8.08963	11	74722482	74727503	+	XLOC_002437	ENSBGRT00000025979	0	antisense	genic	intronic	nested	ENSBGRG00000013900
TCONS_00008381	8.44363	1.74864	3.74057	93.1132	6.54091	0.000183604	0.000442639	Up	0	0	0	0.824477	0.86148	0.255396	11	74722706	74727507	+	XLOC_002437	ENSBGRT00000025838	0	antisense	genic	intronic	nested	ENSBGRG00000013900
TCONS_00008382	29.1053	1.41512	5.88261	320.593	8.3246	4.03853e-09	2.19587e-08	Up	0	0	0	1.4074	2.56021	2.43579	11	74722706	74727651	+	XLOC_002437	ENSBGRT00000026052	0	antisense	genic	intronic	nested	ENSBGRG00000013900
TCONS_00008431	262.085	0.7559	9.51523	146.277	7.19256	1.8131e-21	8.42892e-20	Up	0.0471379	0.00829415	0.129527	6.44078	6.69909	5.12407	11	75785477	75792243	+	XLOC_002444	ENSBGRT00000033962	0	antisense	genic	exonic	nested	ENSBGRG00000018523
TCONS_00008432	1126.59	0.470311	8.63337	16.6837	4.06037	5.95728e-18	1.72485e-16	Up	1.12306	2.63937	2.32419	20.9381	18.2043	28.5799	11	75785478	75791844	+	XLOC_002444	ENSBGRT00000033962	0	antisense	genic	exonic	nested	ENSBGRG00000018523
TCONS_00008554	78.9392	0.589112	8.09391	27.2507	4.76822	5.778e-16	1.15948e-14	Up	0.104782	0.532029	0.534312	6.6592	7.7094	7.04295	11	79066069	79070269	+	XLOC_002476	ENSBGRT00000021260	13206	antisense	intergenic	upstream	divergent	ENSBGRG00000011690
TCONS_00008605	30.9534	1.39987	6.01017	340.957	8.41344	1.85333e-09	1.08074e-08	Up	0	0	0	2.4122	4.11277	4.02116	11	82711290	82718186	+	XLOC_002484	ENSBGRT00000029925	0	antisense	genic	exonic	overlapping	ENSBGRG00000016315
TCONS_00008606	203.803	1.23782	8.99421	2246.17	11.1333	2.37936e-19	7.99616e-18	Up	0	0	0	19.8666	19.8792	16.6448	11	82711348	82718177	+	XLOC_002484	ENSBGRT00000029925	0	antisense	genic	exonic	overlapping	ENSBGRG00000016315
TCONS_00008611	167.929	1.02915	5.30328	43.9516	5.45785	1.13741e-07	4.6909e-07	Up	3.93301e-10	1.03176	2.03503	28.1071	23.266	38.9176	11	83459814	83462516	+	XLOC_002487	ENSBGRT00000031591	0	sense	genic	exonic	overlapping	ENSBGRG00000017234
TCONS_00008612	57.5102	1.3062	7.12606	633.885	9.30808	1.03283e-12	1.10804e-11	Up	4.12152e-10	0.00216458	0.00674926	12.59	8.50971	11.0814	11	83459814	83462516	+	XLOC_002487	ENSBGRT00000031591	0	sense	genic	exonic	overlapping	ENSBGRG00000017234
TCONS_00008616	20.3211	1.42097	5.49365	223.842	7.80633	3.93711e-08	1.78328e-07	Up	0	0	0	3.77554	4.6551	5.29769	11	85806260	85842221	+	XLOC_002490	ENSBGRT00000034991	73887	antisense	intergenic	upstream	divergent	ENSBGRG00000019054
TCONS_00008620	20.3899	1.44306	5.41285	224.576	7.81106	6.20291e-08	2.69963e-07	Up	0.0162053	0	0	0.97986	1.502	1.55817	11	88830961	88834750	+
TCONS_00008621	45.7172	1.3319	6.73962	503.731	8.97651	1.58806e-11	1.36296e-10	Up	0.00852331	0	0	2.09443	1.91179	2.60834	11	88831018	88834797	+
TCONS_00008623	56.4763	1.37766	6.7373	622.393	9.28168	1.61355e-11	1.38059e-10	Up	0.0115249	0	0	2.80972	1.63348	3.33383	11	88831651	88866562	+
TCONS_00008630	23.3944	1.40726	5.69156	257.693	8.00951	1.25886e-08	6.24061e-08	Up	0	0	0	2.0042	3.15246	2.69986	11	91104560	91114888	+
TCONS_00008670	84.0608	1.31756	4.53879	63.1241	5.98012	5.65768e-06	1.7285e-05	Up	0.364802	0	0	4.29946	5.40763	6.4973	11	93567480	93577224	+	XLOC_002507	ENSBGRT00000010988	99169	antisense	intergenic	downstream	convergent	ENSBGRG00000005951
TCONS_00008672	45.6872	1.14597	5.03826	54.7092	5.77371	4.69771e-07	1.71586e-06	Up	0.23165	0	0	2.94369	2.86746	2.91266	11	93660478	93745849	+	XLOC_002509	ENSBGRT00000011014	0	antisense	genic	intronic	overlapping	ENSBGRG00000005951
TCONS_00008763	194.697	1.24682	8.87636	2145.7	11.0672	6.90815e-19	2.198e-17	Up	1.37118e-15	2.04805e-17	6.86405e-05	67.446	62.9193	66.7806	11	1393144	1394157	-	XLOC_002550	ENSBGRT00000009522	0	sense	genic	intronic	overlapping	ENSBGRG00000005108
TCONS_00008771	548.728	0.405298	11.0344	22.1961	4.47224	2.60686e-28	2.47889e-26	Up	7.58251	7.93899	7.33889	161.966	128.162	69.3264	11	1393146	1394313	-	XLOC_002550	ENSBGRT00000009480	0	sense	genic	exonic	overlapping	ENSBGRG00000005108
TCONS_00008955	39.5659	0.527736	3.68785	3.85361	1.94621	0.000226155	0.00053748	Up	1.17218	0.624569	1.21	3.46893	2.55546	2.19198	11	4591992	4623016	-	XLOC_002582	ENSBGRT00000025628	0	sense	genic	intronic	containing	ENSBGRG00000013949
TCONS_00008975	22.565	1.17973	5.14992	67.4403	6.07554	2.60595e-07	9.99416e-07	Up	0.0467093	0.0470477	0	1.25777	1.02111	1.01045	11	6666167	6677017	-
TCONS_00008976	64.2621	1.02855	6.8213	129.434	7.01608	9.02223e-12	8.14043e-11	Up	0.151501	0	0	4.2008	3.77764	4.64771	11	6666579	6677061	-
TCONS_00009074	30.2051	1.62686	5.14992	332.725	8.37818	2.60603e-07	9.99416e-07	Up	0	0	0	2.2831	4.13562	9.96634	11	12185265	12185929	-	XLOC_002616	ENSBGRT00000047194	0	antisense	genic	intronic	nested	ENSBGRG00000025511
TCONS_00009075	25.3066	1.5109	5.37613	278.748	8.12282	7.61027e-08	3.24415e-07	Up	0	0	0	2.42745	7.04175	4.92882	11	12185265	12185929	-	XLOC_002616	ENSBGRT00000047194	0	antisense	genic	intronic	nested	ENSBGRG00000025511
TCONS_00009089	6.20862	1.70502	3.57551	68.419	6.09633	0.000349543	0.000803785	Up	0	0	0	2.17532	1.96986	2.03793	11	13115680	13116374	-	XLOC_002621	ENSBGRT00000008213	476	antisense	intergenic	upstream	divergent	ENSBGRG00000004422
TCONS_00009215	18.9098	1.50212	5.12762	208.269	7.70231	2.93435e-07	1.11714e-06	Up	0	0	0	3.27974	4.11962	6.32748	11	20650438	20651007	-	XLOC_002658	ENSBGRT00000024301	0	antisense	genic	exonic	overlapping	ENSBGRG00000013272
TCONS_00009235	21.325	0.918989	5.0617	25.1354	4.65165	4.15532e-07	1.53382e-06	Up	0.306721	0	0.155407	3.62458	2.87991	2.68583	11	23528312	23530085	-
TCONS_00009252	134.487	0.863287	7.31881	79.795	6.31823	2.50188e-13	3.02539e-12	Up	0.878931	1.06907	0	32.527	27.8685	51.2101	11	25300795	25317430	-	XLOC_002671	ENSBGRT00000027186	68226	sense	intergenic	upstream	same_strand	ENSBGRG00000014150
TCONS_00009263	517.653	1.08645	9.2194	1035.75	10.0165	2.98765e-20	1.13639e-18	Up	1.59054e-08	1.05685	0	231.896	138.609	310.763	11	25641926	25644591	-	XLOC_002677	ENSBGRT00000028267	72765	sense	intergenic	downstream	same_strand	ENSBGRG00000015069
TCONS_00009337	61.8654	0.724859	6.19612	22.4915	4.49131	5.78736e-10	3.7167e-09	Up	0.337709	0.173831	0.100491	3.13104	2.0542	4.3218	11	30229184	30291011	-	XLOC_002699	ENSBGRT00000041886	0	antisense	genic	exonic	overlapping	ENSBGRG00000022657
TCONS_00009339	80.0481	0.588938	9.01347	39.6261	5.30838	1.99632e-19	6.79074e-18	Up	0.266456	0.164321	0.210413	5.45594	5.57477	6.48212	11	30751133	30753849	-	XLOC_002701	ENSBGRT00000041926	0	antisense	genic	exonic	overlapping	ENSBGRG00000022716
TCONS_00009387	15.4758	1.54199	4.80844	170.611	7.41457	1.52116e-06	5.11003e-06	Up	0	0	0	4.38127	1.83812	3.64348	11	32865426	32868076	-	XLOC_002712	ENSBGRT00000047829	0	antisense	genic	exonic	nested	ENSBGRG00000025007
TCONS_00009454	306.276	1.23395	9.4987	3375.57	11.7209	2.12527e-21	9.77155e-20	Up	0	0	0	29.8539	30.2898	24.2821	11	34539814	34543808	-	XLOC_002722	ENSBGRT00000008521	51479	antisense	intergenic	upstream	divergent	ENSBGRG00000004627
TCONS_00009463	29.1536	1.32947	6.264	321.31	8.32782	3.7522e-10	2.47313e-09	Up	0	0	0	5.18159	5.09106	4.23007	11	36702881	36707473	-	XLOC_002723	ENSBGRT00000015144	10178	antisense	intergenic	upstream	divergent	ENSBGRG00000008299
TCONS_00009464	44.9084	1.48022	6.04703	494.875	8.95092	1.47538e-09	8.76844e-09	Up	0	0	0	3.2952	1.58103	4.92466	11	36768631	36771498	-	XLOC_002724	ENSBGRT00000015144	15407	antisense	intergenic	downstream	convergent	ENSBGRG00000008299
TCONS_00009467	42.2231	1.31872	5.98632	237.907	7.89426	2.14637e-09	1.23357e-08	Up	0.196521	0	0	8.20306	8.21167	10.6944	11	37614607	37642308	-	XLOC_002727	ENSBGRT00000015723	0	antisense	genic	exonic	overlapping	ENSBGRG00000008564
TCONS_00009567	27.6217	1.41037	3.59338	33.5446	5.06801	0.00032642	0.000754345	Up	0	0	1.27691	5.86026	17.8971	6.24401	11	46319841	46322560	-	XLOC_002760	ENSBGRT00000015275	0	antisense	genic	intronic	nested	ENSBGRG00000008280
TCONS_00009581	1076.19	0.482099	14.119	111.954	6.80676	2.90095e-45	9.3366e-43	Up	0.331466	0.164972	0.145781	19.5265	17.8459	14.0627	11	46851785	46874806	-	XLOC_002763	ENSBGRT00000017410	33619	sense	intergenic	upstream	same_strand	ENSBGRG00000009477
TCONS_00009583	17.5387	1.50832	5.03532	193.321	7.59486	4.77052e-07	1.74094e-06	Up	2.09681e-05	0	0	1.7779	0.824314	1.70777	11	46970040	46983298	-	XLOC_002764	ENSBGRT00000017552	1735	antisense	intergenic	downstream	convergent	ENSBGRG00000009541
TCONS_00009584	114.104	1.25743	5.26578	98.4505	6.62133	1.39594e-07	5.65678e-07	Up	0.496837	0	0	9.94683	11.1154	17.121	11	46970385	47082759	-	XLOC_002764	ENSBGRT00000017552	2080	antisense	intergenic	downstream	convergent	ENSBGRG00000009541
TCONS_00009610	18.9659	1.50554	5.11906	208.938	7.70693	3.07061e-07	1.16319e-06	Up	0	0	0	2.77092	2.08991	4.37092	11	49177282	49202926	-	XLOC_002773	ENSBGRT00000026511	0	antisense	genic	exonic	overlapping	ENSBGRG00000014018
TCONS_00009611	12.2916	1.69617	4.17458	135.376	7.08082	2.98531e-05	8.09759e-05	Up	0	0	0	2.15595	1.77432	5.02498	11	49186912	49202926	-	XLOC_002773	ENSBGRT00000026623	0	antisense	genic	intronic	overlapping	ENSBGRG00000014018
TCONS_00009615	29.794	1.3928	6.00152	328.304	8.35889	1.9548e-09	1.13438e-08	Up	0	0	0	2.97965	2.14221	3.58977	11	50255180	50261626	-	XLOC_002776	ENSBGRT00000032739	0	sense	genic	exonic	containing	ENSBGRG00000017870
TCONS_00009621	12.4992	1.84641	3.84891	137.823	7.10667	0.000118643	0.000293902	Up	0	0	0	7.79471	0.929138	5.09978	11	52933449	53086727	-	XLOC_002780	ENSBGRT00000034298	11211	sense	intergenic	downstream	same_strand	ENSBGRG00000018720
TCONS_00009722	55.1598	1.34652	6.86779	607.865	9.24761	6.52027e-12	6.01562e-11	Up	0	0	0	6.3846	4.37477	7.42622	11	60311411	60315797	-	XLOC_002815	ENSBGRT00000012370	43480	antisense	intergenic	downstream	convergent	ENSBGRG00000006708
TCONS_00009729	63.5713	1.16067	6.53841	192.529	7.58893	6.21755e-11	4.79083e-10	Up	0.106247	0	0	6.19398	4.23538	5.65156	11	61200267	61201881	-	XLOC_002818	ENSBGRT00000014023	9579	antisense	intergenic	upstream	divergent	ENSBGRG00000007630
TCONS_00009730	19.3192	1.43887	4.69762	108.327	6.75925	2.63206e-06	8.55676e-06	Up	0.0550439	0	0	1.09373	0.9372	1.77322	11	61200267	61201881	-	XLOC_002818	ENSBGRT00000014023	9579	antisense	intergenic	upstream	divergent	ENSBGRG00000007630
TCONS_00009788	81.6878	0.849079	6.30353	40.848	5.35219	2.90936e-10	1.96811e-09	Up	1.46001	0	0.741824	27.061	27.6339	16.4887	11	66174981	66176466	-	XLOC_002836	ENSBGRT00000025648	568	antisense	intergenic	upstream	divergent	ENSBGRG00000013924
TCONS_00009804	7.83937	1.76523	3.64529	86.5078	6.43476	0.000267091	0.000626205	Up	0	0	0	3.29781	1.06981	1.18847	11	67656269	67659277	-	XLOC_002841	ENSBGRT00000009165	3490	antisense	intergenic	downstream	convergent	ENSBGRG00000004980
TCONS_00009808	273.13	1.24437	9.28644	3010.43	11.5558	1.59536e-20	6.57633e-19	Up	2.25755e-05	0	0	47.1437	44.783	32.0691	11	68898579	68911782	-	XLOC_002844	ENSBGRT00000009946	0	antisense	genic	exonic	overlapping	ENSBGRG00000005372
TCONS_00009809	62.0257	1.2114	5.40489	93.5382	6.54748	6.48495e-08	2.8088e-07	Up	0.160669	0	0	4.90623	5.41986	1.66436	11	68909748	68912350	-	XLOC_002844	ENSBGRT00000009946	0	antisense	genic	exonic	overlapping	ENSBGRG00000005372
TCONS_00009827	529.746	0.845486	11.0181	637.211	9.31563	3.12679e-28	2.93988e-26	Up	0.0694725	0.252284	1.52064e-18	31.3896	46.8314	44.7212	11	69279084	69285631	-	XLOC_002849	ENSBGRT00000010862	0	antisense	genic	exonic	overlapping	ENSBGRG00000005898
TCONS_00009828	59.1344	1.0783	6.40743	120.188	6.90914	1.47995e-10	1.0603e-09	Up	0	0.0191684	0.240697	5.56693	7.04394	8.37521	11	69279085	69285235	-	XLOC_002849	ENSBGRT00000010862	159	antisense	intergenic	upstream	divergent	ENSBGRG00000005898
TCONS_00009878	243.023	0.246151	4.46471	2.14205	1.09899	8.01764e-06	2.38505e-05	Up	5.03507	6.05799	5.89126	10.1416	8.13816	6.96199	11	70787736	70792934	-	XLOC_002856	ENSBGRT00000012950	2055	sense	intergenic	downstream	same_strand	ENSBGRG00000007044
TCONS_00009884	76.7548	1.00206	7.24966	153.766	7.26459	4.17822e-13	4.88315e-12	Up	0.0567481	0.139069	0	5.09956	4.22889	6.57508	11	71011428	71026905	-	XLOC_002858	ENSBGRT00000013391	0	antisense	genic	exonic	overlapping	ENSBGRG00000007271
TCONS_00009913	90.4095	0.418872	3.65196	2.88726	1.5297	0.000260244	0.000612407	Up	10.0389	14.4303	10.324	21.5705	18.2974	27.9858	11	72344289	72345439	-	XLOC_002867	ENSBGRT00000016828	0	sense	genic	intronic	nested	ENSBGRG00000008994
TCONS_00009939	52.138	1.41519	6.47694	574.473	9.1661	9.36032e-11	6.99349e-10	Up	0	0	0	15.2016	38.2465	18.4102	11	75006845	75016915	-	XLOC_002874	ENSBGRT00000027509	0	antisense	genic	intronic	containing	ENSBGRG00000014962
TCONS_00010025	41.0786	1.33037	6.63122	452.569	8.82199	3.32913e-11	2.69161e-10	Up	0	0	0	4.66045	5.46595	5.99098	11	77141050	77143011	-	XLOC_002895	ENSBGRT00000016868	11451	antisense	intergenic	downstream	convergent	ENSBGRG00000009096
TCONS_00010079	34.7766	1.00819	5.07352	34.6574	5.11509	3.90519e-07	1.44788e-06	Up	0.522483	0	0.542183	6.37242	17.5337	7.48205	11	79060190	79066957	-	XLOC_002907	ENSBGRT00000021260	7327	sense	intergenic	upstream	same_strand	ENSBGRG00000011690
TCONS_00010132	699.767	1.21341	9.11561	2136.42	11.061	7.82317e-20	2.83395e-18	Up	0.063776	0	0.0660193	112.356	50.4122	140.889	11	81204124	81211663	-	XLOC_002916	ENSBGRT00000029674	0	antisense	genic	intronic	nested	ENSBGRG00000015214
TCONS_00010133	112.441	1.10261	7.63334	341.694	8.41656	2.2875e-14	3.36412e-13	Up	0.0522105	0	0.0540793	13.7463	16.6066	13.6406	11	81204124	81211663	-	XLOC_002916	ENSBGRT00000029546	0	antisense	genic	intronic	nested	ENSBGRG00000015214
TCONS_00010182	14.7229	1.43801	5.1059	162.28	7.34234	3.29221e-07	1.2404e-06	Up	0	0	0	2.42992	2.04761	2.01552	11	85781470	85785988	-	XLOC_002926	ENSBGRT00000034991	49097	sense	intergenic	upstream	same_strand	ENSBGRG00000019054
TCONS_00010192	22.3178	1.55761	5.09923	246.016	7.94261	3.41034e-07	1.28144e-06	Up	0	0	0	2.10585	2.91894	0.718227	11	88240720	88259017	-
TCONS_00010205	246.819	1.30576	8.73775	2719.96	11.4094	2.37807e-18	7.10703e-17	Up	0	0	0	45.7163	54.7147	74.5129	11	91761429	91762790	-	XLOC_002940	ENSBGRT00000007856	21029	antisense	intergenic	downstream	convergent	ENSBGRG00000004262
TCONS_00010226	111.804	1.30391	7.13517	631.932	9.30363	9.66684e-13	1.04242e-11	Up	0.00146211	0.00147189	0.0429773	7.54141	5.2316	3.26692	11	91906522	91910971	-	XLOC_002941	ENSBGRT00000008009	20558	sense	intergenic	downstream	same_strand	ENSBGRG00000004316
TCONS_00010227	104.288	0.97487	7.48284	157.019	7.29479	7.27338e-14	9.73818e-13	Up	0.0285282	0.0487368	0.0241036	3.1483	2.67654	6.21348	11	91906522	91911342	-	XLOC_002941	ENSBGRT00000008009	20187	sense	intergenic	downstream	same_strand	ENSBGRG00000004316
TCONS_00010229	132.503	1.1303	6.75909	199.439	7.6398	1.38863e-11	1.21042e-10	Up	0.0354221	0.0546974	0.0266552	2.40813	2.64779	10.2667	11	91906536	91911297	-	XLOC_002941	ENSBGRT00000008027	20232	sense	intergenic	downstream	same_strand	ENSBGRG00000004316
TCONS_00010230	190.037	1.25941	6.80963	381.647	8.57609	9.78477e-12	8.7571e-11	Up	0.0129538	0.0574558	0.0277164	3.27597	3.84731	15.1343	11	91906542	91911272	-	XLOC_002941	ENSBGRT00000008009	20257	sense	intergenic	downstream	same_strand	ENSBGRG00000004316
TCONS_00010231	554.525	1.14614	6.99247	258.556	8.01434	2.70084e-12	2.68416e-11	Up	0.317097	0.0223426	1.36241e-06	31.5751	25.9261	13.0162	11	91906542	91911272	-	XLOC_002941	ENSBGRT00000008027	20257	sense	intergenic	downstream	same_strand	ENSBGRG00000004316
TCONS_00010232	67.3882	1.12418	5.9217	100.92	6.65707	3.18637e-09	1.76463e-08	Up	0.0304326	0.0504441	0.024921	0.963367	1.96784	4.73816	11	91906545	91911342	-	XLOC_002941	ENSBGRT00000008027	20187	sense	intergenic	downstream	same_strand	ENSBGRG00000004316
TCONS_00010254	97.7196	1.3831	7.28257	1076.77	10.0725	3.27525e-13	3.89308e-12	Up	3.35827e-05	0	0	3.98601	4.06964	7.86453	11	92891033	92913328	-	XLOC_002953	ENSBGRT00000010881	42083	sense	intergenic	downstream	same_strand	ENSBGRG00000005874
TCONS_00010255	53.2504	1.29067	5.22483	107.154	6.74354	1.74313e-07	6.93933e-07	Up	0.057907	1.93142e-25	1.4575e-22	1.3324	0.857101	2.7332	11	92891173	92913355	-	XLOC_002953	ENSBGRT00000010839	42056	sense	intergenic	downstream	same_strand	ENSBGRG00000005874
TCONS_00010256	131.893	1.33855	7.84822	1453.43	10.5052	4.21995e-15	7.07667e-14	Up	1.37672e-05	0	0	3.80855	8.05064	4.43858	11	92907841	92913301	-	XLOC_002953	ENSBGRT00000010839	42110	sense	intergenic	downstream	same_strand	ENSBGRG00000005874
TCONS_00010257	61.4842	1.33598	7.03964	677.838	9.4048	1.92742e-12	1.94555e-11	Up	2.20289e-05	0	0	2.74212	1.38045	1.77262	11	92909521	92913318	-	XLOC_002953	ENSBGRT00000010881	42093	sense	intergenic	downstream	same_strand	ENSBGRG00000005874
TCONS_00010321	198.896	0.593112	4.17389	5.56194	2.47559	2.99438e-05	8.11957e-05	Up	3.7524	6.63653	2.29771	13.2544	25.2364	10.197	11	95274884	95284417	-	XLOC_002972	ENSBGRT00000014262	290	antisense	intergenic	downstream	convergent	ENSBGRG00000007804
TCONS_00010345	557.492	0.361272	14.6369	39.0679	5.28791	1.63321e-48	8.03922e-46	Up	3.75771	5.43308	7.24923	171.666	147.134	118.467	12	27764	28187	+	XLOC_002981	ENSBGRT00000019919	37073	antisense	intergenic	downstream	convergent	ENSBGRG00000010854
TCONS_00010346	2606.28	0.349234	14.5001	33.4499	5.06393	1.20939e-47	5.0601e-45	Up	48.5216	32.0198	54.9416	1137.5	1087.7	945.621	12	28574	30107	+	XLOC_002982	ENSBGRT00000019919	35153	antisense	intergenic	downstream	convergent	ENSBGRG00000010854
TCONS_00010355	48.1925	0.933307	5.98492	48.0269	5.58577	2.16494e-09	1.24339e-08	Up	0.0384535	0.0833939	0.124362	5.8019	1.94638	1.81749	12	769961	773903	+	XLOC_002989	ENSBGRT00000020015	11314	antisense	intergenic	upstream	divergent	ENSBGRG00000010957
TCONS_00010356	19.2458	1.64989	4.68379	211.974	7.72774	2.81618e-06	9.1058e-06	Up	9.69662e-17	0	0	1.53899	1.81403	4.91988	12	769961	773903	+	XLOC_002989	ENSBGRT00000020015	11314	antisense	intergenic	upstream	divergent	ENSBGRG00000010957
TCONS_00010357	89.8592	0.884394	7.99818	134.694	7.07354	1.26273e-15	2.38178e-14	Up	0.0525945	0.156184	0.000366791	5.75294	8.02228	5.73433	12	769961	773904	+	XLOC_002989	ENSBGRT00000020108	11314	antisense	intergenic	upstream	divergent	ENSBGRG00000010957
TCONS_00010358	37.3312	1.56717	5.54183	411.566	8.68498	2.99322e-08	1.3892e-07	Up	1.05611e-16	0	0	10.285	2.05556	6.28776	12	769961	773904	+	XLOC_002989	ENSBGRT00000020015	11314	antisense	intergenic	upstream	divergent	ENSBGRG00000010957
TCONS_00010359	53.5167	1.41745	6.49328	589.731	9.20391	8.39865e-11	6.33152e-10	Up	7.33018e-17	0	3.44334e-23	6.82232	4.10079	9.84816	12	769961	773904	+	XLOC_002989	ENSBGRT00000020015	11314	antisense	intergenic	upstream	divergent	ENSBGRG00000010957
TCONS_00010360	71.9544	1.21601	6.38275	216.994	7.76151	1.73938e-10	1.22828e-09	Up	0.0367176	0.0749811	0.000304585	3.16735	3.94095	6.61376	12	769962	773893	+	XLOC_002989	ENSBGRT00000020015	11315	antisense	intergenic	upstream	divergent	ENSBGRG00000010957
TCONS_00010361	14.5826	1.76436	4.15383	160.769	7.32884	3.26963e-05	8.78621e-05	Up	5.59806e-17	0	2.64782e-23	1.97171	2.63069	0.348056	12	769962	773904	+	XLOC_002989	ENSBGRT00000020015	11315	antisense	intergenic	upstream	divergent	ENSBGRG00000010957
TCONS_00010362	22.5134	1.44635	4.21494	68.4176	6.0963	2.4984e-05	6.88625e-05	Up	1.29636e-16	0	0.227945	1.99354	4.52805	7.04647	12	769962	778620	+	XLOC_002989	ENSBGRT00000020015	11315	antisense	intergenic	upstream	divergent	ENSBGRG00000010957
TCONS_00010363	15.0848	1.74043	4.23873	166.249	7.3772	2.24787e-05	6.23699e-05	Up	9.62161e-24	0	0	2.01317	0.489853	2.46525	12	769985	774047	+	XLOC_002989	ENSBGRT00000020108	11338	antisense	intergenic	upstream	divergent	ENSBGRG00000010957
TCONS_00010373	29.5526	1.35031	5.46322	166.228	7.37702	4.67586e-08	2.08347e-07	Up	0.107401	0	0	2.96253	2.76515	3.91943	12	959594	961413	+	XLOC_002992	ENSBGRT00000022740	0	antisense	genic	intronic	nested	ENSBGRG00000012293
TCONS_00010399	23.0633	1.29045	4.73676	69.1932	6.11256	2.17165e-06	7.15166e-06	Up	0.231447	0	0	2.87409	5.35277	3.80129	12	1242496	1261598	+	XLOC_002994	ENSBGRT00000023211	3359	antisense	intergenic	downstream	convergent	ENSBGRG00000012636
TCONS_00010421	169.873	0.806499	9.20927	172.119	7.42727	3.28361e-20	1.23216e-18	Up	0.105884	0	0.0668186	5.19491	8.38781	7.17184	12	2029781	2036654	+	XLOC_003001	ENSBGRT00000026173	0	antisense	genic	exonic	overlapping	ENSBGRG00000013350
TCONS_00010424	11.2557	1.7001	4.09072	124.037	6.95462	4.30045e-05	0.000113485	Up	0	0	0	2.3921	0.888263	2.96361	12	2152455	2169546	+	XLOC_003002	ENSBGRT00000025525	0	antisense	genic	intronic	nested	ENSBGRG00000013350
TCONS_00010433	747.48	0.909045	11.1621	1133.72	10.1468	6.25048e-29	6.37854e-27	Up	0.041549	0.0163266	0	14.8788	11.5291	20.2151	12	5064425	5073822	+	XLOC_003005	ENSBGRT00000026602	0	antisense	genic	exonic	nested	ENSBGRG00000014433
TCONS_00010434	23.7203	1.64431	4.8836	261.402	8.03013	1.04168e-06	3.59603e-06	Up	0	0	0	1.81327	0.504744	2.48117	12	5064429	5073788	+	XLOC_003005	ENSBGRT00000026699	0	antisense	genic	exonic	nested	ENSBGRG00000014433
TCONS_00010503	39.3222	0.622442	4.31553	6.436	2.68616	1.59222e-05	4.51652e-05	Up	0.432663	1.4783	1.00869	3.28368	4.7092	4.29732	12	7656324	7658129	+	XLOC_003034	ENSBGRT00000027546	20014	antisense	intergenic	upstream	divergent	ENSBGRG00000014932
TCONS_00010533	165.711	1.14608	7.82757	501.806	8.97099	4.97376e-15	8.29092e-14	Up	0.153727	0.0927898	0.031982	21.5291	28.0187	34.7771	12	7897943	8062741	+	XLOC_003036	ENSBGRT00000030450	19193	sense	intergenic	downstream	same_strand	ENSBGRG00000016604
TCONS_00010660	167.584	0.364518	5.38585	3.89936	1.96324	7.2103e-08	3.09206e-07	Up	11.5531	8.00002	10.4637	25.8791	26.3234	28.7874	12	13333187	13334698	+	XLOC_003076	ENSBGRT00000041908	2166	sense	intergenic	downstream	same_strand	ENSBGRG00000022691
TCONS_00010684	190.383	0.925436	9.28405	385.822	8.59179	1.63163e-20	6.69289e-19	Up	0.0791102	0	0.0810227	14.5054	14.811	15.5774	12	13938100	13940140	+
TCONS_00010696	35.9921	1.11333	5.54336	72.0834	6.17159	2.96728e-08	1.37869e-07	Up	0.108899	0	0	2.34295	1.59372	2.22292	12	14319258	14325689	+
TCONS_00010747	59.4299	1.26474	4.4806	50.8012	5.66679	7.4435e-06	2.22534e-05	Up	0.316422	0	0	3.9002	4.24543	3.53874	12	19838921	19846723	+
TCONS_00010880	245.155	0.52872	9.01848	27.2512	4.76825	1.90721e-19	6.62207e-18	Up	2.27462	0.871158	1.11655	27.4306	29.2455	25.2281	12	25388723	25390782	+
TCONS_00010883	51.1654	1.21821	5.97057	154.712	7.27344	2.3642e-09	1.35226e-08	Up	0.121424	0	0	2.73434	4.20104	4.57579	12	25951684	26006473	+
TCONS_00010910	23.0682	1.68463	4.74245	254.103	7.98927	2.11152e-06	6.96187e-06	Up	0	0	0	3.70872	3.83291	13.8099	12	28935894	28979502	+
TCONS_00010911	54.3039	2.32933	3.54561	306.318	8.25889	0.000391699	0.000895313	Up	0	0.104097	0	15.9057	19.9128	6.3003e-18	12	29125887	29135358	+	XLOC_003146	ENSBGRT00000008154	15724	antisense	intergenic	downstream	convergent	ENSBGRG00000004415
TCONS_00010912	134.688	0.715938	9.8911	135.431	7.08141	4.55003e-23	2.68131e-21	Up	0.0763872	0.0485826	0.02629	6.16818	5.71021	3.87725	12	29125891	29132197	+	XLOC_003146	ENSBGRT00000008115	18885	antisense	intergenic	downstream	convergent	ENSBGRG00000004415
TCONS_00010937	30.8798	3.90821	5.55923	3.47029e+06	21.7266	2.7097e-08	1.26958e-07	Up	3.66359e-17	1.38722e-23	3.14644e-24	1.51633e-16	5.37235e-14	29.6002	12	29841380	29842465	+	XLOC_003153	ENSBGRT00000010053	0	sense	genic	exonic	overlapping	ENSBGRG00000005416
[truncated: 3,193 more rows]

## Sheet: Table S3
Table S3 Differentially expressed circRNAs between M6 and M18
[truncated: 4,033 more rows]

[truncated: 15 more sheets: Table S4, Table S5, Table S6, Table S7, Table S8, Table S9, Table S10, Table S11, Table S12, Table S13, Table S14, Table S15, Table S16, Table S17, Table S18]
